# Supplementary material for: Predictive and Prognostic Assessment Models for Tumor Deposit in Colorectal Cancer Patients With No Distant Metastasis
Source: Front Oncol. 2022 Feb 16;12:809277. doi: 10.3389/fonc.2022.809277 (PMC8888919; doi:10.3389/fonc.2022.809277)
Supplement: Supplementary file 2 [file DataSheet_2.csv]

id	marriage	race	age	sex	year_of_diagnosis	primary_site	grade	histology	summary_stage	T_stage	N_stage	M_stage	cea	tumor_deposit	size	examined_node_number	postive_node_number	surgery_of_primary_site	radiation_sequence	radiation	chemotherapy	status_css	seerothercauseofdeathclassi	survival_months	final_status	cea_code	tumor_deposit_code	pnln
839161	1	3	1	2	2	1	3	1	Regional	4	3	0	999	990	3	15	9	3	0	0	0	Dead (attributable to this cancer dx)	Alive or dead due to cancer	8	Dead	3	1	4
880621	1	1	1	1	2	9	2	1	Localized	2	1	0	20	1	3	13	0	3	1	1	1	Alive or dead of other cause	Alive or dead due to cancer	46	Alive	2	1	1
889278	2	1	1	1	2	8	2	1	Localized	2	1	0	999	0	3	30	0	3	0	0	0	Alive or dead of other cause	Alive or dead due to cancer	67	Alive	3	0	1
978943	2	1	1	2	2	1	2	1	Regional	4	1	0	998	0	3	15	0	3	0	0	0	Dead (attributable to this cancer dx)	Alive or dead due to cancer	36	Dead	3	0	1
1045728	2	1	1	1	2	6	2	1	Regional	3	2	0	20	0	3	28	2	3	0	0	0	Dead (attributable to this cancer dx)	Alive or dead due to cancer	13	Dead	2	0	2
1149614	1	3	1	2	2	2	2	1	Regional	4	3	0	10	990	3	42	5	3	0	0	0	Dead (attributable to this cancer dx)	Alive or dead due to cancer	1	Dead	1	1	3
1152879	2	3	1	1	2	9	2	1	Regional	2	2	0	999	0	1	4	1	3	2	1	1	Alive or dead of other cause	Alive or dead due to cancer	107	Alive	3	0	2
1152906	1	3	1	1	2	6	2	1	Distant	4	3	0	999	990	3	5	5	3	2	1	1	Dead (attributable to this cancer dx)	Alive or dead due to cancer	5	Dead	3	1	3
1152922	1	3	1	2	2	7	2	1	Localized	2	1	0	998	0	3	8	0	3	0	0	0	Alive or dead of other cause	Dead (attributable to causes other than this cancer dx)	55	Dead	3	0	1
1152926	1	3	1	1	2	2	2	1	Regional	3	1	0	20	0	4	11	0	3	0	0	0	Alive or dead of other cause	Alive or dead due to cancer	103	Alive	2	0	1
1152934	1	3	2	1	2	9	2	1	Regional	4	2	0	20	990	1	4	1	3	3	1	1	Alive or dead of other cause	Alive or dead due to cancer	106	Alive	2	1	2
1153180	2	2	1	1	2	3	2	1	Regional	3	1	0	20	0	4	22	0	3	0	0	0	Alive or dead of other cause	Alive or dead due to cancer	102	Alive	2	0	1
1153199	2	2	1	1	2	1	2	1	Localized	2	1	0	998	0	3	13	0	3	0	0	0	Alive or dead of other cause	Alive or dead due to cancer	101	Alive	3	0	1
1153348	1	1	2	2	2	7	2	1	Localized	2	1	0	998	0	3	18	0	3	0	0	0	Alive or dead of other cause	Alive or dead due to cancer	107	Alive	3	0	1
1153392	1	1	2	2	2	1	3	1	Regional	2	2	0	10	0	2	15	1	3	0	0	1	Alive or dead of other cause	Alive or dead due to cancer	104	Alive	1	0	2
1153401	1	2	2	1	2	1	2	2	Localized	3	1	0	10	0	3	32	0	3	0	0	0	Alive or dead of other cause	Alive or dead due to cancer	98	Alive	1	0	1
1153421	1	1	2	2	2	1	2	1	Localized	3	1	0	999	0	4	28	0	3	0	0	0	Alive or dead of other cause	Alive or dead due to cancer	106	Alive	3	0	1
1153432	2	3	1	1	2	2	2	1	Regional	3	1	0	10	0	2	18	0	3	0	0	0	Alive or dead of other cause	Alive or dead due to cancer	104	Alive	1	0	1
1153493	2	2	1	2	2	2	2	1	Regional	4	1	0	10	0	3	25	0	3	0	0	0	Dead (attributable to this cancer dx)	Alive or dead due to cancer	12	Dead	1	0	1
1153509	1	2	2	1	2	6	2	1	Regional	3	2	0	998	0	4	14	2	3	0	0	1	Alive or dead of other cause	Alive or dead due to cancer	104	Alive	3	0	2
1153634	1	1	2	1	2	9	2	1	Regional	3	2	0	20	0	3	16	0	3	3	1	1	Alive or dead of other cause	Alive or dead due to cancer	107	Alive	2	0	1
1153667	1	1	1	2	2	6	2	1	Localized	1	1	0	999	0	1	14	0	3	0	0	0	Alive or dead of other cause	Alive or dead due to cancer	102	Alive	3	0	1
1153750	1	1	2	2	2	9	2	1	Localized	2	1	0	10	0	4	3	0	3	0	0	1	Alive or dead of other cause	Alive or dead due to cancer	103	Alive	1	0	1
1153777	2	1	2	2	2	2	2	1	Regional	3	1	0	999	0	4	25	0	3	0	0	0	Alive or dead of other cause	Alive or dead due to cancer	12	Alive	3	0	1
1153829	2	1	2	2	2	9	2	1	Regional	3	3	0	20	0	4	19	10	3	1	1	1	Alive or dead of other cause	Alive or dead due to cancer	106	Alive	2	0	4
1153954	1	1	2	2	2	7	2	1	Regional	3	2	0	998	3	2	8	2	3	0	0	1	Dead (attributable to this cancer dx)	Alive or dead due to cancer	41	Dead	3	1	2
1154033	2	2	1	1	2	1	2	1	Regional	3	3	0	999	0	4	21	10	3	0	0	0	Dead (attributable to this cancer dx)	Alive or dead due to cancer	80	Dead	3	0	4
1154134	2	1	1	2	2	1	3	1	Localized	3	1	0	10	0	3	17	0	3	0	0	0	Dead (attributable to this cancer dx)	Alive or dead due to cancer	58	Dead	1	0	1
1154139	2	1	1	1	2	2	1	1	Localized	2	1	0	998	0	3	3	0	3	0	0	0	Alive or dead of other cause	Dead (attributable to causes other than this cancer dx)	7	Dead	3	0	1
1154258	1	1	2	1	2	7	2	1	Regional	3	2	0	20	0	3	13	2	3	0	0	1	Alive or dead of other cause	Alive or dead due to cancer	107	Alive	2	0	2
1154273	1	1	1	2	2	5	2	2	Regional	3	1	0	998	0	4	24	0	3	0	0	0	Alive or dead of other cause	Alive or dead due to cancer	107	Alive	3	0	1
1154286	1	3	2	2	2	8	2	1	Regional	4	1	0	10	0	4	26	0	3	0	0	0	Alive or dead of other cause	Alive or dead due to cancer	102	Alive	1	0	1
1154289	1	3	1	2	2	7	2	1	Regional	3	1	0	999	0	2	8	0	3	0	0	0	Alive or dead of other cause	Alive or dead due to cancer	96	Alive	3	0	1
1154340	2	1	2	2	2	7	3	1	Localized	1	1	0	997	0	1	15	0	3	0	0	0	Alive or dead of other cause	Alive or dead due to cancer	107	Alive	3	0	1
1154463	2	2	2	1	2	7	2	1	Regional	3	2	0	20	0	3	9	3	3	0	0	1	Dead (attributable to this cancer dx)	Alive or dead due to cancer	80	Dead	2	0	2
1154485	1	3	1	1	2	8	2	1	Regional	3	2	0	10	0	3	9	1	3	0	0	1	Dead (attributable to this cancer dx)	Alive or dead due to cancer	26	Dead	1	0	2
1154616	1	1	1	2	2	9	2	1	Localized	3	1	0	20	0	2	12	0	3	1	1	1	Alive or dead of other cause	Alive or dead due to cancer	107	Alive	2	0	1
1154631	2	1	2	1	2	7	2	1	Regional	3	3	0	20	10	3	14	5	3	0	0	1	Dead (attributable to this cancer dx)	Alive or dead due to cancer	68	Dead	2	1	3
1154904	1	3	2	2	2	3	3	1	Regional	3	1	0	20	0	4	18	0	3	0	0	0	Alive or dead of other cause	Alive or dead due to cancer	107	Alive	2	0	1
1154962	1	1	1	2	2	7	3	1	Distant	4	2	0	10	5	3	11	7	3	0	0	1	Dead (attributable to this cancer dx)	Alive or dead due to cancer	27	Dead	1	1	4
1155001	2	1	1	2	2	1	2	1	Regional	4	1	0	998	0	3	17	0	3	0	0	0	Alive or dead of other cause	Dead (attributable to causes other than this cancer dx)	45	Dead	3	0	1
1155074	2	1	2	1	2	1	2	1	Localized	2	1	0	20	0	1	19	0	3	0	0	0	Alive or dead of other cause	Alive or dead due to cancer	97	Alive	2	0	1
1155075	2	1	1	2	2	8	4	1	Regional	3	3	0	10	0	4	24	13	3	0	0	0	Dead (attributable to this cancer dx)	Alive or dead due to cancer	17	Dead	1	0	4
1155123	2	3	1	2	2	6	3	3	Regional	3	3	0	10	0	4	12	6	3	0	0	1	Dead (attributable to this cancer dx)	Alive or dead due to cancer	35	Dead	1	0	3
1155129	1	1	1	2	2	6	2	1	Regional	3	2	0	20	0	4	12	1	3	0	0	1	Alive or dead of other cause	Alive or dead due to cancer	107	Alive	2	0	2
1155134	2	1	1	1	2	1	2	1	Localized	1	1	0	20	0	3	18	0	3	0	0	0	Alive or dead of other cause	Alive or dead due to cancer	107	Alive	2	0	1
1155172	2	1	1	1	2	1	4	2	Regional	4	1	0	999	0	4	23	0	3	0	0	0	Alive or dead of other cause	Alive or dead due to cancer	105	Alive	3	0	1
1155179	1	3	1	2	2	1	2	2	Localized	2	1	0	20	0	4	9	0	3	0	0	0	Alive or dead of other cause	Alive or dead due to cancer	98	Alive	2	0	1
1155183	1	1	1	1	2	9	2	1	Localized	3	1	0	999	0	2	13	0	3	1	1	1	Dead (attributable to this cancer dx)	Alive or dead due to cancer	93	Dead	3	0	1
1155271	1	3	1	1	2	1	2	1	Regional	3	1	0	10	0	4	18	0	3	0	0	0	Alive or dead of other cause	Dead (attributable to causes other than this cancer dx)	96	Dead	1	0	1
1155356	1	1	2	2	2	9	2	1	Localized	2	1	0	998	0	3	30	0	3	0	0	0	Alive or dead of other cause	Alive or dead due to cancer	105	Alive	3	0	1
1155376	1	1	1	1	2	2	2	1	Localized	2	1	0	998	0	4	17	0	3	0	0	0	Alive or dead of other cause	Alive or dead due to cancer	107	Alive	3	0	1
1155386	1	1	2	1	2	9	2	1	Regional	2	2	0	998	0	1	16	1	3	2	1	1	Dead (attributable to this cancer dx)	Alive or dead due to cancer	69	Dead	3	0	2
1155453	1	1	1	1	2	7	2	1	Localized	3	1	0	20	0	2	17	0	3	0	0	0	Alive or dead of other cause	Alive or dead due to cancer	105	Alive	2	0	1
1155471	1	1	2	1	2	9	2	1	Regional	1	2	0	20	0	1	31	1	3	2	1	1	Alive or dead of other cause	Alive or dead due to cancer	105	Alive	2	0	2
1155491	2	3	2	1	2	9	3	1	Regional	3	2	0	20	0	1	11	0	3	1	1	1	Alive or dead of other cause	Alive or dead due to cancer	104	Alive	2	0	1
1155492	1	3	1	1	2	2	2	1	Localized	3	1	0	20	0	3	27	0	3	0	0	0	Alive or dead of other cause	Alive or dead due to cancer	105	Alive	2	0	1
1155591	2	1	2	1	2	2	2	1	Regional	3	3	0	20	0	4	26	5	3	0	0	1	Alive or dead of other cause	Alive or dead due to cancer	105	Alive	2	0	3
1155593	2	1	1	1	2	1	2	2	Regional	3	1	0	20	0	4	37	0	3	0	0	0	Alive or dead of other cause	Alive or dead due to cancer	105	Alive	2	0	1
1155617	1	1	1	1	2	7	2	2	Regional	3	1	0	20	0	2	19	0	3	0	0	0	Alive or dead of other cause	Alive or dead due to cancer	105	Alive	2	0	1
1156156	1	1	1	2	2	1	4	1	Regional	3	3	0	10	0	3	31	9	3	0	0	1	Dead (attributable to this cancer dx)	Alive or dead due to cancer	18	Dead	1	0	4
1156229	1	2	1	2	2	6	2	1	Regional	3	2	0	998	0	3	13	2	3	0	0	1	Alive or dead of other cause	Alive or dead due to cancer	104	Alive	3	0	2
1156253	1	1	1	1	2	1	3	1	Localized	3	1	0	20	0	3	28	0	3	0	0	0	Alive or dead of other cause	Alive or dead due to cancer	103	Alive	2	0	1
1156420	2	1	1	1	2	1	2	1	Regional	3	2	0	998	0	3	12	1	3	0	0	0	Alive or dead of other cause	Dead (attributable to causes other than this cancer dx)	64	Dead	3	0	2
1156425	2	1	1	2	2	1	2	1	Localized	3	1	0	20	0	4	20	0	3	0	0	0	Alive or dead of other cause	Alive or dead due to cancer	104	Alive	2	0	1
1156470	2	1	1	2	2	2	2	2	Regional	4	1	0	998	0	3	19	0	3	0	0	1	Alive or dead of other cause	Alive or dead due to cancer	104	Alive	3	0	1
1156560	1	3	1	2	2	7	2	1	Localized	1	1	0	20	0	1	9	0	3	0	0	0	Dead (attributable to this cancer dx)	Alive or dead due to cancer	93	Dead	2	0	1
1156598	2	1	2	2	2	7	3	1	Regional	3	3	0	20	0	2	8	8	3	0	0	1	Dead (attributable to this cancer dx)	Alive or dead due to cancer	17	Dead	2	0	4
1156655	1	1	1	2	2	1	2	1	Regional	3	1	0	20	0	3	19	0	3	0	0	0	Dead (missing/unknown COD)	Dead (missing/unknown COD)	49	Dead	2	0	1
1156705	2	3	2	1	2	6	2	2	Regional	3	2	0	20	0	4	22	1	3	0	0	1	Alive or dead of other cause	Alive or dead due to cancer	103	Alive	2	0	2
1156718	1	1	2	2	2	9	2	1	Localized	1	1	0	20	0	1	10	0	3	0	0	0	Alive or dead of other cause	Alive or dead due to cancer	103	Alive	2	0	1
1157059	2	1	2	2	2	7	3	1	Regional	3	3	0	20	0	4	25	6	3	0	0	1	Alive or dead of other cause	Alive or dead due to cancer	101	Alive	2	0	3
1157146	2	1	1	2	2	6	2	1	Localized	2	1	0	20	0	2	11	0	3	0	0	0	Alive or dead of other cause	Alive or dead due to cancer	105	Alive	2	0	1
1157152	2	1	1	1	2	9	2	1	Regional	3	2	0	20	0	3	40	2	3	0	0	0	Dead (attributable to this cancer dx)	Alive or dead due to cancer	2	Dead	2	0	2
1157222	1	1	2	1	2	2	2	1	Regional	3	1	0	20	0	4	18	0	3	0	0	0	Alive or dead of other cause	Alive or dead due to cancer	102	Alive	2	0	1
1157384	2	1	2	2	2	9	2	1	Regional	3	1	0	20	0	4	8	0	3	1	1	1	Alive or dead of other cause	Alive or dead due to cancer	103	Alive	2	0	1
1157386	2	3	1	1	2	8	2	1	Localized	3	1	0	10	0	3	11	0	3	0	0	0	Alive or dead of other cause	Alive or dead due to cancer	103	Alive	1	0	1
1157543	1	1	1	1	2	3	2	1	Localized	2	1	0	20	0	1	30	0	3	0	0	0	Dead (attributable to this cancer dx)	Alive or dead due to cancer	36	Dead	2	0	1
1157686	2	3	1	2	2	6	2	1	Regional	3	2	0	10	0	4	12	1	3	0	0	0	Alive or dead of other cause	Dead (attributable to causes other than this cancer dx)	89	Dead	1	0	2
1157689	1	1	1	2	2	2	2	1	Regional	3	2	0	20	0	1	26	3	3	0	0	1	Alive or dead of other cause	Dead (attributable to causes other than this cancer dx)	39	Dead	2	0	2
1157713	1	1	1	2	2	9	2	1	Regional	2	3	0	20	0	1	24	4	3	2	1	1	Dead (attributable to this cancer dx)	Alive or dead due to cancer	75	Dead	2	0	3
1157718	2	1	1	1	2	3	2	1	Regional	3	3	0	998	990	2	10	8	3	0	0	0	Dead (attributable to this cancer dx)	Alive or dead due to cancer	31	Dead	3	1	4
1157727	1	1	1	1	2	3	2	1	Localized	1	1	0	20	0	3	24	0	3	0	0	0	Alive or dead of other cause	Alive or dead due to cancer	102	Alive	2	0	1
1157732	1	3	1	2	2	2	2	1	Localized	1	1	0	998	0	1	8	0	3	0	0	0	Alive or dead of other cause	Alive or dead due to cancer	102	Alive	3	0	1
1157739	1	1	1	2	2	7	2	1	Regional	2	2	0	20	0	2	30	2	3	0	0	1	Alive or dead of other cause	Alive or dead due to cancer	102	Alive	2	0	2
1157751	1	1	1	1	2	3	2	2	Regional	4	1	0	10	0	4	34	0	3	0	0	0	Alive or dead of other cause	Dead (attributable to causes other than this cancer dx)	15	Dead	1	0	1
1157809	2	1	1	1	2	10	2	1	Localized	2	1	0	20	0	3	16	0	3	0	0	0	Dead (attributable to this cancer dx)	Alive or dead due to cancer	96	Dead	2	0	1
1157813	1	1	1	1	2	1	2	1	Localized	1	1	0	998	0	1	18	0	3	0	0	0	Alive or dead of other cause	Alive or dead due to cancer	103	Alive	3	0	1
1157822	2	1	1	1	2	7	2	1	Localized	2	1	0	20	0	1	1	0	3	0	0	0	Alive or dead of other cause	Alive or dead due to cancer	103	Alive	2	0	1
1157962	1	1	2	2	2	1	2	2	Localized	3	1	0	20	0	4	10	0	3	0	0	1	Alive or dead of other cause	Alive or dead due to cancer	102	Alive	2	0	1
1158185	1	2	2	1	2	9	2	1	Regional	3	3	0	10	0	2	17	0	3	1	1	1	Alive or dead of other cause	Alive or dead due to cancer	107	Alive	1	0	1
1158208	2	3	2	1	2	9	2	1	Regional	3	2	0	20	0	3	7	0	3	1	1	1	Dead (attributable to this cancer dx)	Alive or dead due to cancer	69	Dead	2	0	1
1158316	1	3	2	1	2	9	2	1	Localized	1	1	0	20	0	1	11	0	3	0	0	0	Alive or dead of other cause	Alive or dead due to cancer	105	Alive	2	0	1
1158330	2	1	2	1	2	9	2	1	Localized	3	1	0	20	0	4	23	0	3	0	0	0	Alive or dead of other cause	Alive or dead due to cancer	104	Alive	2	0	1
1158340	2	1	2	2	2	9	2	1	Regional	3	2	0	10	0	3	22	1	3	2	1	1	Alive or dead of other cause	Alive or dead due to cancer	74	Alive	1	0	2
1158352	1	3	2	1	2	9	2	1	Regional	3	2	0	20	0	3	26	2	3	1	1	1	Alive or dead of other cause	Alive or dead due to cancer	104	Alive	2	0	2
1158443	2	1	1	1	2	2	1	1	Localized	1	1	0	20	0	1	22	0	3	0	0	0	Alive or dead of other cause	Alive or dead due to cancer	102	Alive	2	0	1
1158461	2	1	1	2	2	1	2	1	Regional	4	3	0	20	0	3	15	5	3	0	0	1	Dead (attributable to this cancer dx)	Alive or dead due to cancer	16	Dead	2	0	3
1158490	1	1	1	2	2	2	2	1	Localized	1	1	0	998	0	2	14	0	3	0	0	0	Alive or dead of other cause	Alive or dead due to cancer	103	Alive	3	0	1
1158530	2	1	1	1	2	3	2	1	Regional	3	1	0	20	0	3	14	0	3	0	0	0	Alive or dead of other cause	Dead (attributable to causes other than this cancer dx)	2	Dead	2	0	1
1158603	1	3	1	1	2	9	2	1	Localized	1	1	0	20	0	1	16	0	3	0	0	0	Alive or dead of other cause	Alive or dead due to cancer	99	Alive	2	0	1
1158652	2	1	1	1	2	1	2	1	Localized	3	1	0	10	990	4	14	0	3	0	0	0	Alive or dead of other cause	Alive or dead due to cancer	103	Alive	1	1	1
1158674	2	1	2	1	2	2	2	1	Localized	3	1	0	20	0	3	18	0	3	0	0	0	Alive or dead of other cause	Alive or dead due to cancer	101	Alive	2	0	1
1158692	1	1	1	2	2	9	2	1	Regional	2	3	0	20	0	2	24	5	3	2	1	1	Alive or dead of other cause	Alive or dead due to cancer	101	Alive	2	0	3
1158733	2	1	2	2	2	9	1	1	Localized	3	1	0	20	0	3	22	0	3	1	1	1	Alive or dead of other cause	Alive or dead due to cancer	105	Alive	2	0	1
1158737	3	1	1	1	2	8	2	1	Localized	3	1	0	10	0	4	15	0	3	1	1	1	Alive or dead of other cause	Dead (attributable to causes other than this cancer dx)	28	Dead	1	0	1
1158775	1	1	1	1	2	1	2	1	Regional	3	2	0	998	0	2	23	2	3	0	0	1	Alive or dead of other cause	Alive or dead due to cancer	103	Alive	3	0	2
1158834	1	3	2	2	2	7	2	1	Localized	3	1	0	999	0	4	27	0	3	0	0	0	Alive or dead of other cause	Alive or dead due to cancer	101	Alive	3	0	1
1158919	1	1	1	1	2	7	1	1	Localized	1	1	0	20	0	2	9	0	3	0	0	0	Alive or dead of other cause	Alive or dead due to cancer	100	Alive	2	0	1
1159067	1	3	1	2	2	3	3	1	Localized	3	1	0	20	0	1	8	0	3	0	0	0	Alive or dead of other cause	Alive or dead due to cancer	106	Alive	2	0	1
1159098	1	3	1	2	2	7	2	1	Regional	3	1	0	20	0	4	12	0	3	0	0	0	Alive or dead of other cause	Dead (attributable to causes other than this cancer dx)	0	Dead	2	0	1
1159132	2	1	2	1	2	8	1	1	Localized	3	1	0	998	0	4	5	0	3	1	1	1	Dead (attributable to this cancer dx)	Alive or dead due to cancer	41	Dead	3	0	1
1159135	1	1	1	1	2	8	2	1	Regional	4	2	0	998	0	4	10	1	3	2	1	1	Alive or dead of other cause	Dead (attributable to causes other than this cancer dx)	55	Dead	3	0	2
1159259	1	1	1	2	2	2	1	1	Localized	3	1	0	998	0	2	16	0	3	0	0	0	Alive or dead of other cause	Dead (attributable to causes other than this cancer dx)	100	Dead	3	0	1
1159263	1	1	2	1	2	7	2	1	Regional	3	2	0	997	0	2	7	3	3	0	0	1	Dead (attributable to this cancer dx)	Alive or dead due to cancer	39	Dead	3	0	2
1159286	2	3	1	1	2	8	2	1	Regional	4	3	0	999	0	4	12	1	3	0	0	0	Alive or dead of other cause	Alive or dead due to cancer	102	Alive	3	0	2
1159310	1	3	1	2	2	6	2	1	Regional	2	2	0	20	0	2	18	3	3	0	0	1	Alive or dead of other cause	Alive or dead due to cancer	95	Alive	2	0	2
1159350	1	1	1	2	2	1	2	1	Localized	2	1	0	20	0	2	15	0	3	0	0	0	Alive or dead of other cause	Alive or dead due to cancer	105	Alive	2	0	1
1159380	2	1	1	1	2	1	3	1	Regional	3	1	0	998	0	3	34	0	3	0	0	0	Dead (attributable to this cancer dx)	Alive or dead due to cancer	0	Dead	3	0	1
1159396	1	2	1	1	2	2	2	1	Regional	3	2	0	20	0	3	19	3	3	0	0	1	Alive or dead of other cause	Dead (attributable to causes other than this cancer dx)	60	Dead	2	0	2
1159400	1	2	1	2	2	9	4	1	Localized	2	1	0	20	0	2	14	0	3	0	0	0	Alive or dead of other cause	Dead (attributable to causes other than this cancer dx)	20	Dead	2	0	1
1159563	1	1	1	1	2	4	2	1	Localized	3	1	0	20	0	3	45	0	3	0	0	0	Alive or dead of other cause	Dead (attributable to causes other than this cancer dx)	70	Dead	2	0	1
1159638	1	1	2	1	2	9	2	1	Regional	3	2	0	20	0	3	9	0	3	1	1	1	Alive or dead of other cause	Alive or dead due to cancer	105	Alive	2	0	1
1159650	1	1	2	2	2	5	2	1	Localized	2	1	0	20	0	4	16	0	3	0	0	0	Alive or dead of other cause	Alive or dead due to cancer	103	Alive	2	0	1
1159676	2	3	2	1	2	8	2	1	Regional	1	3	0	10	0	3	18	4	3	1	1	1	Alive or dead of other cause	Alive or dead due to cancer	103	Alive	1	0	3
1159785	1	1	1	2	2	1	2	1	Regional	4	3	0	10	0	3	13	6	3	0	0	1	Dead (attributable to this cancer dx)	Alive or dead due to cancer	30	Dead	1	0	3
1159928	1	1	1	1	2	8	2	1	Regional	3	1	0	10	990	1	16	0	3	1	1	1	Dead (attributable to this cancer dx)	Alive or dead due to cancer	42	Dead	1	1	1
1159953	1	2	1	2	2	3	2	1	Regional	4	2	0	10	0	4	28	2	3	0	0	1	Alive or dead of other cause	Alive or dead due to cancer	105	Alive	1	0	2
1159978	2	1	1	2	2	6	2	1	Regional	3	2	0	20	0	3	9	2	3	0	0	0	Alive or dead of other cause	Dead (attributable to causes other than this cancer dx)	28	Dead	2	0	2
1159990	2	1	1	2	2	8	2	1	Regional	4	2	0	999	0	4	18	1	3	0	0	0	Dead (attributable to this cancer dx)	Alive or dead due to cancer	65	Dead	3	0	2
1160133	1	1	1	1	2	4	3	1	Regional	3	1	0	10	0	3	17	0	3	0	0	1	Alive or dead of other cause	Alive or dead due to cancer	101	Alive	1	0	1
1160200	2	2	2	2	2	9	3	1	Regional	3	3	0	999	0	2	20	5	3	1	1	1	Alive or dead of other cause	Dead (attributable to causes other than this cancer dx)	52	Dead	3	0	3
1160257	1	3	1	2	2	7	2	1	Regional	3	2	0	10	0	3	9	2	3	2	1	1	Alive or dead of other cause	Alive or dead due to cancer	105	Alive	1	0	2
1160285	2	1	1	2	2	2	3	1	Regional	3	1	0	998	0	2	11	0	3	0	0	0	Alive or dead of other cause	Dead (attributable to causes other than this cancer dx)	0	Dead	3	0	1
1160291	1	1	1	1	2	8	2	1	Regional	3	2	0	20	0	3	16	1	3	0	0	1	Alive or dead of other cause	Alive or dead due to cancer	105	Alive	2	0	2
1160300	1	1	1	2	2	7	2	1	Distant	4	2	0	998	0	4	14	2	3	2	1	1	Dead (attributable to this cancer dx)	Alive or dead due to cancer	47	Dead	3	0	2
1160414	2	3	1	1	2	4	2	1	Localized	2	1	0	20	0	3	14	0	3	0	0	0	Alive or dead of other cause	Alive or dead due to cancer	106	Alive	2	0	1
1160415	1	2	1	2	2	1	2	1	Localized	2	1	0	20	0	3	30	0	3	0	0	0	Alive or dead of other cause	Alive or dead due to cancer	103	Alive	2	0	1
1160491	2	1	1	1	2	8	2	2	Regional	2	2	0	20	0	4	14	2	3	0	0	0	Alive or dead of other cause	Dead (attributable to causes other than this cancer dx)	47	Dead	2	0	2
1160513	2	1	1	2	2	7	2	1	Localized	1	1	0	999	0	1	5	0	3	0	0	0	Alive or dead of other cause	Dead (attributable to causes other than this cancer dx)	62	Dead	3	0	1
1160748	1	1	1	1	2	2	2	1	Localized	1	1	0	20	0	2	12	0	3	0	0	0	Alive or dead of other cause	Alive or dead due to cancer	104	Alive	2	0	1
1160843	2	1	1	1	2	8	2	1	Regional	1	2	0	999	0	1	12	1	3	0	0	0	Alive or dead of other cause	Dead (attributable to causes other than this cancer dx)	60	Dead	3	0	2
1160845	2	1	1	2	2	7	2	1	Regional	3	2	0	999	0	3	22	3	3	0	0	0	Alive or dead of other cause	Dead (attributable to causes other than this cancer dx)	72	Dead	3	0	2
1160916	1	1	2	2	2	7	2	1	Regional	3	2	0	999	0	4	25	1	3	0	0	0	Alive or dead of other cause	Alive or dead due to cancer	104	Alive	3	0	2
1160989	1	3	1	2	2	4	2	1	Localized	2	1	0	10	0	1	10	0	3	0	0	0	Alive or dead of other cause	Alive or dead due to cancer	41	Alive	1	0	1
1160992	2	1	2	2	2	7	2	1	Localized	1	1	0	998	0	1	4	0	3	0	0	0	Alive or dead of other cause	Alive or dead due to cancer	98	Alive	3	0	1
1161072	2	3	2	1	2	9	2	1	Regional	3	3	0	10	990	3	18	5	3	3	1	1	Dead (attributable to this cancer dx)	Alive or dead due to cancer	73	Dead	1	1	3
1161095	1	3	2	2	2	4	2	1	Regional	3	2	0	20	2	3	27	1	3	0	0	1	Alive or dead of other cause	Alive or dead due to cancer	100	Alive	2	1	2
1161200	1	1	2	2	2	9	2	1	Localized	1	1	0	998	0	1	27	0	3	0	0	0	Alive or dead of other cause	Alive or dead due to cancer	102	Alive	3	0	1
1161206	1	1	1	1	2	2	2	1	Regional	3	2	0	20	0	1	27	1	3	0	0	1	Alive or dead of other cause	Alive or dead due to cancer	99	Alive	2	0	2
1161213	2	1	2	1	2	2	2	1	Localized	2	1	0	20	0	4	13	0	3	0	0	0	Alive or dead of other cause	Alive or dead due to cancer	102	Alive	2	0	1
1161280	1	1	1	1	2	1	2	1	Regional	4	1	0	20	0	3	21	0	3	0	0	1	Dead (attributable to this cancer dx)	Alive or dead due to cancer	31	Dead	2	0	1
1161291	1	1	1	2	2	7	2	1	Localized	1	1	0	20	0	3	7	0	3	0	0	0	Alive or dead of other cause	Dead (attributable to causes other than this cancer dx)	77	Dead	2	0	1
1161384	1	1	1	1	2	3	3	1	Regional	3	2	0	10	0	2	29	1	3	0	0	1	Alive or dead of other cause	Alive or dead due to cancer	102	Alive	1	0	2
1161417	2	1	2	1	2	8	2	1	Regional	4	3	0	20	0	3	47	8	3	0	0	0	Dead (attributable to this cancer dx)	Alive or dead due to cancer	3	Dead	2	0	4
1161465	2	1	1	1	2	2	2	1	Localized	1	1	0	20	0	3	20	0	3	0	0	0	Alive or dead of other cause	Alive or dead due to cancer	106	Alive	2	0	1
1161615	1	1	1	2	2	3	2	1	Regional	3	1	0	20	0	4	37	0	3	0	0	0	Alive or dead of other cause	Alive or dead due to cancer	100	Alive	2	0	1
1161642	2	3	2	1	2	1	2	1	Regional	3	2	0	20	0	2	10	1	3	0	0	1	Dead (attributable to this cancer dx)	Alive or dead due to cancer	39	Dead	2	0	2
1161671	2	1	1	1	2	1	3	1	Regional	3	1	0	20	0	3	22	0	3	0	0	0	Alive or dead of other cause	Dead (attributable to causes other than this cancer dx)	96	Dead	2	0	1
1161692	1	1	1	1	2	7	2	1	Localized	1	1	0	20	0	1	14	0	3	0	0	0	Alive or dead of other cause	Alive or dead due to cancer	107	Alive	2	0	1
1161700	1	1	2	2	2	9	2	1	Localized	3	1	0	20	0	3	17	0	3	1	1	1	Alive or dead of other cause	Alive or dead due to cancer	107	Alive	2	0	1
1161716	1	1	2	2	2	4	3	1	Localized	3	1	0	20	0	2	17	0	3	0	0	0	Dead (attributable to this cancer dx)	Alive or dead due to cancer	99	Dead	2	0	1
1161737	1	1	2	2	2	5	2	1	Regional	3	3	0	20	0	2	26	8	3	0	0	1	Alive or dead of other cause	Alive or dead due to cancer	107	Alive	2	0	4
1161770	2	1	1	1	2	9	3	1	Localized	1	1	0	20	0	1	13	0	3	0	0	0	Alive or dead of other cause	Alive or dead due to cancer	106	Alive	2	0	1
1161814	2	1	2	2	2	9	2	2	Regional	3	2	0	10	0	3	7	1	3	1	1	1	Alive or dead of other cause	Alive or dead due to cancer	106	Alive	1	0	2
1161842	2	1	1	1	2	9	2	1	Regional	2	2	0	20	0	1	11	0	3	1	1	1	Alive or dead of other cause	Alive or dead due to cancer	105	Alive	2	0	1
1162052	2	3	1	1	2	2	3	1	Regional	3	3	0	20	0	1	18	7	3	0	0	1	Alive or dead of other cause	Alive or dead due to cancer	103	Alive	2	0	4
1162135	2	1	1	1	2	1	3	1	Regional	3	2	0	10	0	4	23	1	3	0	0	0	Dead (attributable to this cancer dx)	Alive or dead due to cancer	9	Dead	1	0	2
1162139	1	1	2	1	2	7	2	1	Regional	3	3	0	20	0	3	15	6	3	0	0	1	Alive or dead of other cause	Alive or dead due to cancer	101	Alive	2	0	3
1162141	1	1	1	1	2	5	2	1	Localized	3	1	0	20	0	3	6	0	3	0	0	0	Alive or dead of other cause	Alive or dead due to cancer	101	Alive	2	0	1
1162222	2	1	1	1	2	2	2	1	Regional	3	3	0	10	0	3	97	4	3	0	0	0	Dead (attributable to this cancer dx)	Alive or dead due to cancer	6	Dead	1	0	3
1162385	2	1	2	2	2	2	2	2	Localized	3	1	0	998	0	4	39	0	3	0	0	0	Alive or dead of other cause	Alive or dead due to cancer	98	Alive	3	0	1
1162410	2	1	1	2	2	7	2	1	Regional	2	2	0	10	0	3	22	1	3	0	0	0	Alive or dead of other cause	Dead (attributable to causes other than this cancer dx)	54	Dead	1	0	2
1162419	2	3	1	1	2	1	2	1	Regional	2	3	0	10	0	3	16	5	3	0	0	1	Alive or dead of other cause	Alive or dead due to cancer	98	Alive	1	0	3
1162427	2	1	2	2	2	2	3	1	Regional	3	3	0	10	0	4	22	4	3	0	0	1	Dead (attributable to this cancer dx)	Alive or dead due to cancer	20	Dead	1	0	3
1162448	1	3	2	1	2	2	3	1	Regional	3	2	0	998	0	3	21	3	3	0	0	1	Alive or dead of other cause	Alive or dead due to cancer	31	Alive	3	0	2
1162565	1	1	1	2	2	4	2	1	Regional	3	3	0	10	0	2	21	4	3	0	0	1	Alive or dead of other cause	Dead (attributable to causes other than this cancer dx)	98	Dead	1	0	3
1162919	1	1	2	2	2	1	2	1	Localized	3	1	0	20	0	3	14	0	3	0	0	0	Alive or dead of other cause	Alive or dead due to cancer	105	Alive	2	0	1
1162928	2	1	1	1	2	8	2	1	Regional	3	1	0	10	990	4	13	0	3	0	0	0	Alive or dead of other cause	Dead (attributable to causes other than this cancer dx)	2	Dead	1	1	1
1163038	1	1	1	1	2	3	2	1	Regional	2	2	0	10	0	3	29	2	3	0	0	1	Alive or dead of other cause	Dead (attributable to causes other than this cancer dx)	8	Dead	1	0	2
1163094	2	1	1	2	2	2	2	1	Regional	3	1	0	10	0	3	22	0	3	0	0	0	Alive or dead of other cause	Alive or dead due to cancer	94	Alive	1	0	1
1163119	2	1	2	1	2	9	2	1	Regional	4	2	0	999	2	4	15	0	3	1	1	1	Dead (attributable to this cancer dx)	Alive or dead due to cancer	21	Dead	3	1	1
1163121	1	3	1	1	2	7	2	1	Regional	3	3	0	10	0	3	22	5	3	0	0	1	Dead (attributable to this cancer dx)	Alive or dead due to cancer	63	Dead	1	0	3
1163128	1	1	2	2	2	7	2	1	Regional	1	2	0	999	0	1	17	1	3	0	0	1	Alive or dead of other cause	Alive or dead due to cancer	105	Alive	3	0	2
1163178	2	1	1	1	2	1	4	1	Localized	1	1	0	998	0	1	33	0	3	0	0	0	Alive or dead of other cause	Dead (attributable to causes other than this cancer dx)	21	Dead	3	0	1
1163182	1	3	1	1	2	8	2	1	Localized	2	1	0	10	0	2	5	0	3	0	0	0	Alive or dead of other cause	Alive or dead due to cancer	105	Alive	1	0	1
1163286	1	3	1	2	2	7	2	1	Regional	4	3	0	999	0	4	12	10	3	0	0	0	Dead (attributable to this cancer dx)	Alive or dead due to cancer	0	Dead	3	0	4
1163319	2	3	1	2	2	4	2	1	Localized	2	1	0	998	0	3	15	0	3	0	0	0	Alive or dead of other cause	Dead (attributable to causes other than this cancer dx)	43	Dead	3	0	1
1163339	2	3	1	1	2	7	3	1	Regional	3	2	0	10	0	2	3	2	3	0	0	0	Dead (attributable to this cancer dx)	Alive or dead due to cancer	21	Dead	1	0	2
1163361	2	3	1	1	2	9	2	1	Localized	1	1	0	998	0	3	4	0	3	0	0	0	Alive or dead of other cause	Alive or dead due to cancer	103	Alive	3	0	1
1163400	1	3	2	1	2	7	2	1	Regional	3	2	0	999	0	3	14	3	3	0	0	1	Alive or dead of other cause	Alive or dead due to cancer	104	Alive	3	0	2
1163472	2	3	1	1	2	5	2	1	Regional	3	2	0	10	0	3	30	1	3	0	0	0	Alive or dead of other cause	Dead (attributable to causes other than this cancer dx)	104	Dead	1	0	2
1163552	2	2	1	1	2	2	3	2	Regional	3	1	0	10	0	3	18	0	3	0	0	0	Alive or dead of other cause	Dead (attributable to causes other than this cancer dx)	38	Dead	1	0	1
1163723	2	1	1	1	2	4	2	1	Localized	3	1	0	998	0	2	6	0	3	0	0	1	Dead (attributable to this cancer dx)	Alive or dead due to cancer	70	Dead	3	0	1
1163817	1	2	1	2	2	9	1	1	Regional	1	2	0	998	0	2	22	1	3	0	0	0	Dead (attributable to this cancer dx)	Alive or dead due to cancer	0	Dead	3	0	2
1163834	2	1	1	1	2	7	2	1	Regional	3	1	0	998	0	3	17	0	3	0	0	0	Dead (attributable to this cancer dx)	Alive or dead due to cancer	3	Dead	3	0	1
1163881	1	1	1	2	2	9	2	1	Regional	3	2	0	20	0	4	13	1	3	2	1	0	Alive or dead of other cause	Alive or dead due to cancer	102	Alive	2	0	2
1163963	2	3	1	1	2	4	2	1	Regional	3	2	0	10	0	4	14	2	3	0	0	0	Dead (attributable to this cancer dx)	Alive or dead due to cancer	40	Dead	1	0	2
1164180	1	1	1	2	2	1	2	1	Regional	3	2	0	20	0	3	12	3	3	0	0	0	Dead (attributable to this cancer dx)	Alive or dead due to cancer	8	Dead	2	0	2
1164252	2	3	1	1	2	1	3	2	Distant	4	2	0	20	990	3	18	1	3	0	0	0	Alive or dead of other cause	Dead (attributable to causes other than this cancer dx)	30	Dead	2	1	2
1164255	1	1	1	1	2	2	3	1	Regional	4	2	0	10	0	4	21	3	3	0	0	1	Dead (attributable to this cancer dx)	Alive or dead due to cancer	31	Dead	1	0	2
1164299	1	1	1	2	2	1	2	1	Regional	2	2	0	20	0	2	19	1	3	0	0	1	Alive or dead of other cause	Alive or dead due to cancer	101	Alive	2	0	2
1164339	2	1	2	2	2	7	2	1	Localized	2	1	0	20	0	1	14	0	3	0	0	0	Alive or dead of other cause	Alive or dead due to cancer	100	Alive	2	0	1
1164345	2	1	1	1	2	2	3	1	Regional	3	2	0	20	0	2	25	2	3	0	0	1	Dead (attributable to this cancer dx)	Alive or dead due to cancer	74	Dead	2	0	2
1164636	2	1	1	2	2	1	2	1	Localized	2	1	0	10	0	3	12	0	3	0	0	0	Alive or dead of other cause	Dead (attributable to causes other than this cancer dx)	27	Dead	1	0	1
1164845	1	2	1	1	2	2	2	1	Regional	3	2	0	999	0	3	32	1	3	0	0	0	Alive or dead of other cause	Alive or dead due to cancer	102	Alive	3	0	2
1164846	1	1	2	1	2	7	2	1	Regional	3	3	0	20	1	2	24	14	3	0	0	1	Dead (attributable to this cancer dx)	Alive or dead due to cancer	32	Dead	2	1	4
1164847	1	1	2	2	2	1	2	1	Localized	2	1	0	20	0	2	14	0	3	0	0	0	Alive or dead of other cause	Alive or dead due to cancer	105	Alive	2	0	1
1164850	2	1	1	1	2	4	2	1	Regional	3	2	0	998	0	2	22	2	3	0	0	1	Dead (attributable to this cancer dx)	Alive or dead due to cancer	28	Dead	3	0	2
1164895	1	3	2	2	2	7	2	1	Regional	4	1	0	20	0	4	15	0	3	0	0	1	Alive or dead of other cause	Alive or dead due to cancer	102	Alive	2	0	1
1164974	1	3	1	2	2	2	2	1	Regional	3	2	0	20	0	3	19	1	3	0	0	1	Alive or dead of other cause	Alive or dead due to cancer	107	Alive	2	0	2
1164978	2	1	1	1	2	7	1	1	Regional	3	1	0	998	0	3	13	0	3	0	0	0	Dead (attributable to this cancer dx)	Alive or dead due to cancer	0	Dead	3	0	1
1164980	1	1	1	1	2	4	3	1	Regional	3	1	0	20	0	3	19	0	3	0	0	0	Alive or dead of other cause	Dead (attributable to causes other than this cancer dx)	63	Dead	2	0	1
1165040	1	1	2	1	2	7	2	1	Regional	3	2	0	20	2	3	19	2	3	0	0	1	Alive or dead of other cause	Dead (attributable to causes other than this cancer dx)	40	Dead	2	1	2
1165042	2	1	1	1	2	9	2	1	Localized	2	1	0	20	0	1	13	0	3	1	1	1	Alive or dead of other cause	Alive or dead due to cancer	106	Alive	2	0	1
1165050	2	1	1	1	2	2	2	1	Localized	2	1	0	998	0	1	12	0	3	0	0	0	Alive or dead of other cause	Alive or dead due to cancer	106	Alive	3	0	1
1165168	1	1	2	2	2	4	3	1	Regional	3	1	0	20	0	4	41	0	3	0	0	0	Alive or dead of other cause	Alive or dead due to cancer	107	Alive	2	0	1
1165201	1	1	1	1	2	5	2	1	Regional	2	2	0	999	0	4	13	1	3	0	0	1	Alive or dead of other cause	Alive or dead due to cancer	104	Alive	3	0	2
1165266	1	1	1	2	2	4	2	1	Regional	3	2	0	998	0	4	23	2	3	0	0	1	Alive or dead of other cause	Alive or dead due to cancer	96	Alive	3	0	2
1165274	1	1	1	2	2	1	2	1	Regional	3	3	0	998	990	4	32	15	3	0	0	1	Alive or dead of other cause	Dead (attributable to causes other than this cancer dx)	10	Dead	3	1	4
1165282	2	1	1	2	2	7	3	1	Distant	4	3	0	998	0	4	9	7	3	0	0	0	Dead (attributable to this cancer dx)	Alive or dead due to cancer	9	Dead	3	0	4
1165307	2	1	1	1	2	2	2	1	Localized	2	1	0	20	0	3	34	0	3	0	0	0	Alive or dead of other cause	Dead (attributable to causes other than this cancer dx)	64	Dead	2	0	1
1165309	1	1	1	2	2	7	2	1	Regional	3	2	0	10	0	3	12	3	3	0	0	1	Dead (attributable to this cancer dx)	Alive or dead due to cancer	59	Dead	1	0	2
1165327	2	1	1	1	2	7	2	1	Regional	3	1	0	10	0	3	18	0	3	0	0	0	Alive or dead of other cause	Dead (attributable to causes other than this cancer dx)	14	Dead	1	0	1
1165330	1	1	1	2	2	6	2	1	Localized	3	1	0	999	0	3	11	0	3	0	0	0	Alive or dead of other cause	Dead (attributable to causes other than this cancer dx)	27	Dead	3	0	1
1165362	2	1	1	1	2	9	2	1	Localized	1	1	0	999	0	1	8	0	3	0	0	0	Alive or dead of other cause	Alive or dead due to cancer	105	Alive	3	0	1
1165411	2	2	1	2	2	5	2	1	Regional	3	1	0	10	0	3	31	0	3	0	0	0	Alive or dead of other cause	Alive or dead due to cancer	103	Alive	1	0	1
1165468	2	1	1	2	2	6	2	1	Regional	4	3	0	999	0	2	22	4	3	0	0	1	Alive or dead of other cause	Alive or dead due to cancer	102	Alive	3	0	3
1165543	1	1	1	2	2	6	2	1	Regional	3	1	0	998	0	3	17	0	3	0	0	0	Alive or dead of other cause	Dead (attributable to causes other than this cancer dx)	10	Dead	3	0	1
1165557	2	1	1	1	2	1	2	2	Regional	4	2	0	20	0	3	15	2	3	0	0	0	Alive or dead of other cause	Alive or dead due to cancer	99	Alive	2	0	2
1165601	1	1	2	1	2	7	2	2	Regional	3	1	0	20	1	4	41	0	3	0	0	0	Alive or dead of other cause	Alive or dead due to cancer	64	Alive	2	1	1
1165735	1	1	1	1	2	3	2	1	Regional	3	2	0	20	0	3	13	3	3	0	0	1	Alive or dead of other cause	Alive or dead due to cancer	105	Alive	2	0	2
1165775	1	1	1	1	2	8	2	1	Regional	2	2	0	20	0	2	16	2	3	0	0	1	Alive or dead of other cause	Alive or dead due to cancer	105	Alive	2	0	2
1165778	2	3	1	1	2	7	2	1	Regional	4	2	0	10	0	2	35	3	3	0	0	0	Dead (attributable to this cancer dx)	Alive or dead due to cancer	59	Dead	1	0	2
1165804	2	1	2	1	2	1	2	1	Regional	3	3	0	20	0	4	41	18	3	0	0	1	Dead (attributable to this cancer dx)	Alive or dead due to cancer	14	Dead	2	0	4
1165828	2	1	1	1	2	1	4	1	Regional	4	1	0	10	0	4	17	0	3	0	0	0	Alive or dead of other cause	Dead (attributable to causes other than this cancer dx)	11	Dead	1	0	1
1165829	1	1	1	1	2	1	3	1	Regional	4	1	0	20	0	4	16	0	3	0	0	1	Alive or dead of other cause	Dead (attributable to causes other than this cancer dx)	90	Dead	2	0	1
1165968	2	1	1	1	2	3	2	2	Localized	2	1	0	998	0	3	29	0	3	0	0	0	Alive or dead of other cause	Alive or dead due to cancer	102	Alive	3	0	1
1166012	2	1	1	2	2	9	2	1	Regional	3	2	0	999	0	3	3	1	3	1	1	1	Alive or dead of other cause	Alive or dead due to cancer	103	Alive	3	0	2
1166162	1	1	1	1	2	9	2	1	Regional	3	2	0	20	0	2	22	0	3	1	1	1	Dead (attributable to this cancer dx)	Alive or dead due to cancer	42	Dead	2	0	1
1166202	2	1	1	1	2	9	2	1	Regional	2	2	0	20	0	3	12	0	3	1	1	1	Alive or dead of other cause	Alive or dead due to cancer	104	Alive	2	0	1
1166222	1	3	1	2	2	6	2	1	Regional	3	2	0	20	0	3	24	1	3	0	0	0	Alive or dead of other cause	Alive or dead due to cancer	101	Alive	2	0	2
1166275	1	1	1	2	2	2	2	1	Regional	3	2	0	998	0	3	21	1	3	0	0	0	Alive or dead of other cause	Alive or dead due to cancer	104	Alive	3	0	2
1166312	2	3	2	1	2	7	2	1	Regional	3	2	0	10	5	4	6	1	3	0	0	1	Dead (attributable to this cancer dx)	Alive or dead due to cancer	39	Dead	1	1	2
1166344	1	3	1	2	2	9	2	1	Localized	3	1	0	10	0	1	8	0	3	0	0	0	Alive or dead of other cause	Alive or dead due to cancer	99	Alive	1	0	1
1166402	2	1	2	2	2	7	2	1	Regional	3	2	0	20	0	3	16	1	3	0	0	1	Alive or dead of other cause	Alive or dead due to cancer	103	Alive	2	0	2
1166407	1	1	2	1	2	7	2	1	Localized	3	1	0	10	0	3	15	0	3	0	0	1	Alive or dead of other cause	Alive or dead due to cancer	32	Alive	1	0	1
1166494	2	2	2	1	2	7	2	1	Regional	2	3	0	999	0	1	14	12	3	2	1	1	Alive or dead of other cause	Alive or dead due to cancer	101	Alive	3	0	4
1166554	1	1	2	1	2	8	2	1	Localized	2	1	0	998	0	2	26	0	3	0	0	0	Alive or dead of other cause	Alive or dead due to cancer	101	Alive	3	0	1
1166586	1	1	1	1	2	1	2	1	Regional	3	1	0	20	0	2	19	0	3	0	0	0	Alive or dead of other cause	Alive or dead due to cancer	101	Alive	2	0	1
1166719	1	1	2	1	2	8	2	1	Regional	4	1	0	10	0	4	26	0	3	2	1	1	Alive or dead of other cause	Alive or dead due to cancer	101	Alive	1	0	1
1166814	1	1	1	1	2	4	2	1	Localized	3	1	0	20	0	4	24	0	3	0	0	0	Alive or dead of other cause	Alive or dead due to cancer	100	Alive	2	0	1
1167016	1	1	1	2	2	7	2	1	Localized	3	1	0	20	0	3	25	0	3	0	0	0	Dead (missing/unknown COD)	Dead (missing/unknown COD)	26	Dead	2	0	1
1167053	1	1	2	2	2	4	2	1	Regional	3	3	0	20	0	3	25	24	3	0	0	0	Alive or dead of other cause	Alive or dead due to cancer	101	Alive	2	0	4
1167133	1	1	1	2	2	9	2	1	Localized	3	1	0	998	0	2	4	0	3	1	1	1	Alive or dead of other cause	Dead (attributable to causes other than this cancer dx)	83	Dead	3	0	1
1167168	2	1	2	1	2	7	3	1	Regional	3	1	0	10	0	3	7	0	3	0	0	1	Alive or dead of other cause	Alive or dead due to cancer	102	Alive	1	0	1
1167180	1	1	1	1	2	2	3	1	Localized	2	1	0	20	0	2	30	0	3	0	0	0	Alive or dead of other cause	Alive or dead due to cancer	102	Alive	2	0	1
1167194	1	1	2	1	2	6	3	1	Localized	3	1	0	10	0	4	29	0	3	0	0	1	Alive or dead of other cause	Alive or dead due to cancer	102	Alive	1	0	1
1167330	1	1	1	2	2	1	2	1	Localized	2	1	0	10	0	2	20	0	3	0	0	0	Dead (attributable to this cancer dx)	Alive or dead due to cancer	22	Dead	1	0	1
1167332	2	1	1	1	2	1	3	1	Localized	3	1	0	20	0	4	25	0	3	0	0	0	Alive or dead of other cause	Alive or dead due to cancer	106	Alive	2	0	1
1167335	1	1	1	2	2	7	3	1	Regional	3	3	0	20	0	4	25	4	3	0	0	1	Dead (attributable to this cancer dx)	Alive or dead due to cancer	81	Dead	2	0	3
1167338	1	1	1	1	2	2	2	1	Regional	1	3	0	20	0	1	21	6	3	0	0	1	Dead (attributable to this cancer dx)	Alive or dead due to cancer	58	Dead	2	0	3
1167363	2	1	1	1	2	2	2	1	Localized	3	1	0	10	0	3	15	0	3	0	0	0	Alive or dead of other cause	Dead (attributable to causes other than this cancer dx)	68	Dead	1	0	1
1167367	1	1	1	2	2	4	2	2	Regional	3	2	0	20	0	3	12	3	3	0	0	0	Dead (attributable to this cancer dx)	Alive or dead due to cancer	14	Dead	2	0	2
1167374	3	1	1	1	2	7	2	2	Localized	3	1	0	20	0	4	26	0	3	0	0	0	Dead (attributable to this cancer dx)	Alive or dead due to cancer	43	Dead	2	0	1
1167388	2	1	2	2	2	5	2	1	Localized	3	1	0	20	0	4	44	0	3	0	0	1	Alive or dead of other cause	Alive or dead due to cancer	102	Alive	2	0	1
1167391	1	1	1	1	2	2	2	1	Localized	1	1	0	10	0	3	27	0	3	0	0	0	Alive or dead of other cause	Alive or dead due to cancer	73	Alive	1	0	1
1167481	2	3	1	1	2	2	2	1	Localized	1	1	0	998	0	2	6	0	3	0	0	0	Alive or dead of other cause	Dead (attributable to causes other than this cancer dx)	8	Dead	3	0	1
1167483	1	1	1	2	2	5	2	1	Localized	3	1	0	10	0	4	14	0	3	0	0	0	Alive or dead of other cause	Alive or dead due to cancer	100	Alive	1	0	1
1167537	1	1	1	1	2	9	2	1	Regional	3	2	0	20	0	3	43	2	3	0	0	1	Alive or dead of other cause	Alive or dead due to cancer	101	Alive	2	0	2
1167930	2	1	1	2	2	1	2	1	Regional	3	2	0	998	0	2	13	2	3	0	0	1	Alive or dead of other cause	Dead (attributable to causes other than this cancer dx)	94	Dead	3	0	2
1167941	2	1	2	2	2	9	2	1	Regional	3	1	0	10	0	4	37	0	3	2	1	1	Alive or dead of other cause	Alive or dead due to cancer	99	Alive	1	0	1
1167987	1	1	1	2	2	9	2	1	Regional	3	2	0	999	0	3	9	2	3	1	1	1	Alive or dead of other cause	Dead (attributable to causes other than this cancer dx)	75	Dead	3	0	2
1168006	2	1	1	1	2	2	2	1	Localized	2	1	0	998	0	4	18	0	3	0	0	0	Alive or dead of other cause	Alive or dead due to cancer	101	Alive	3	0	1
1168007	2	1	1	2	2	5	2	1	Localized	2	1	0	20	0	1	12	0	3	0	0	0	Alive or dead of other cause	Alive or dead due to cancer	101	Alive	2	0	1
1168027	2	3	2	2	2	7	2	1	Regional	3	2	0	20	0	4	24	1	3	0	0	0	Alive or dead of other cause	Alive or dead due to cancer	105	Alive	2	0	2
1168056	2	1	1	1	2	2	3	1	Localized	3	1	0	20	0	3	28	0	3	0	0	0	Alive or dead of other cause	Dead (attributable to causes other than this cancer dx)	96	Dead	2	0	1
1168101	1	1	1	1	2	2	3	1	Regional	3	2	0	20	0	4	20	1	3	0	0	1	Dead (attributable to this cancer dx)	Alive or dead due to cancer	21	Dead	2	0	2
1168137	2	3	1	1	2	7	2	1	Regional	3	2	0	10	0	1	4	1	3	0	0	0	Dead (attributable to this cancer dx)	Alive or dead due to cancer	22	Dead	1	0	2
1168142	2	3	1	1	2	4	3	1	Regional	3	1	0	10	0	3	18	0	3	0	0	0	Alive or dead of other cause	Dead (attributable to causes other than this cancer dx)	34	Dead	1	0	1
1168151	1	3	1	1	2	4	2	1	Localized	2	1	0	998	0	3	9	0	3	0	0	0	Alive or dead of other cause	Dead (attributable to causes other than this cancer dx)	55	Dead	3	0	1
1168221	1	1	1	2	2	7	2	1	Localized	2	1	0	999	0	3	15	0	3	0	0	0	Alive or dead of other cause	Alive or dead due to cancer	84	Alive	3	0	1
1168258	2	1	1	1	2	7	2	1	Regional	3	2	0	997	0	3	33	1	3	0	0	0	Alive or dead of other cause	Alive or dead due to cancer	96	Alive	3	0	2
1168375	2	1	1	1	2	4	2	1	Regional	4	1	0	20	990	2	17	0	3	0	0	0	Alive or dead of other cause	Alive or dead due to cancer	105	Alive	2	1	1
1168420	1	1	1	2	2	4	3	1	Regional	3	3	0	999	0	4	51	9	3	0	0	1	Alive or dead of other cause	Alive or dead due to cancer	103	Alive	3	0	4
1168498	2	1	1	1	2	8	2	1	Regional	3	2	0	999	0	4	5	1	3	0	0	0	Dead (attributable to this cancer dx)	Alive or dead due to cancer	13	Dead	3	0	2
1168514	1	1	1	2	2	1	2	1	Regional	3	3	0	10	0	4	25	5	3	0	0	1	Dead (attributable to this cancer dx)	Alive or dead due to cancer	19	Dead	1	0	3
1168537	1	3	1	1	2	9	1	1	Localized	1	1	0	998	0	4	3	0	3	0	0	0	Alive or dead of other cause	Alive or dead due to cancer	99	Alive	3	0	1
1168578	1	1	2	1	2	4	2	1	Regional	4	3	0	20	0	3	15	4	3	0	0	1	Dead (attributable to this cancer dx)	Alive or dead due to cancer	48	Dead	2	0	3
1168587	1	1	1	2	2	4	2	1	Localized	3	1	0	10	0	3	4	0	3	0	0	0	Alive or dead of other cause	Dead (attributable to causes other than this cancer dx)	31	Dead	1	0	1
1168599	1	1	2	1	2	7	3	1	Regional	2	2	0	20	0	1	9	2	3	0	0	1	Alive or dead of other cause	Alive or dead due to cancer	101	Alive	2	0	2
1168696	1	1	1	2	2	2	2	2	Localized	2	1	0	20	0	2	6	0	3	0	0	0	Alive or dead of other cause	Alive or dead due to cancer	99	Alive	2	0	1
1168761	1	1	1	2	2	1	3	1	Localized	1	1	0	10	0	4	17	0	3	0	0	0	Alive or dead of other cause	Dead (attributable to causes other than this cancer dx)	73	Dead	1	0	1
1168779	1	2	2	2	2	2	1	1	Localized	1	1	0	20	0	1	10	0	3	0	0	0	Alive or dead of other cause	Alive or dead due to cancer	106	Alive	2	0	1
1168935	1	1	2	2	2	8	2	2	Regional	3	2	0	20	0	2	5	0	3	1	1	1	Alive or dead of other cause	Alive or dead due to cancer	99	Alive	2	0	1
1169007	1	1	1	2	2	9	3	1	Regional	3	1	0	20	0	3	6	0	3	1	1	1	Alive or dead of other cause	Alive or dead due to cancer	99	Alive	2	0	1
1169095	2	3	1	2	2	1	3	1	Localized	2	1	0	10	0	2	13	0	3	0	0	0	Alive or dead of other cause	Dead (attributable to causes other than this cancer dx)	10	Dead	1	0	1
1169101	2	1	1	1	2	1	2	1	Regional	3	2	0	10	0	2	12	3	3	0	0	1	Dead (attributable to this cancer dx)	Alive or dead due to cancer	18	Dead	1	0	2
1169219	1	1	2	2	2	1	2	1	Regional	3	1	0	20	0	4	16	0	3	0	0	0	Alive or dead of other cause	Alive or dead due to cancer	100	Alive	2	0	1
1169271	1	3	2	1	2	7	2	1	Localized	2	1	0	20	0	2	15	0	3	0	0	0	Alive or dead of other cause	Alive or dead due to cancer	101	Alive	2	0	1
1169274	1	3	2	1	2	4	2	1	Localized	3	1	0	20	0	3	30	0	3	0	0	0	Alive or dead of other cause	Alive or dead due to cancer	95	Alive	2	0	1
1169284	1	1	2	2	2	9	2	1	Localized	3	1	0	998	0	4	31	0	3	0	0	0	Alive or dead of other cause	Alive or dead due to cancer	99	Alive	3	0	1
1169337	2	1	1	1	2	6	1	1	Localized	3	1	0	20	0	4	18	0	3	0	0	0	Alive or dead of other cause	Alive or dead due to cancer	102	Alive	2	0	1
1169401	1	1	1	1	2	1	2	1	Regional	3	2	0	999	0	3	19	1	3	0	0	1	Alive or dead of other cause	Alive or dead due to cancer	101	Alive	3	0	2
1169419	2	1	2	2	2	8	2	1	Regional	3	2	0	20	3	3	28	3	3	2	1	1	Dead (attributable to this cancer dx)	Alive or dead due to cancer	75	Dead	2	1	2
1169787	2	3	1	1	2	9	2	1	Regional	3	3	0	20	0	4	14	5	3	3	1	1	Dead (attributable to this cancer dx)	Alive or dead due to cancer	36	Dead	2	0	3
1169793	2	1	1	2	2	9	2	1	Regional	3	1	0	20	0	4	8	0	3	1	1	1	Alive or dead of other cause	Alive or dead due to cancer	105	Alive	2	0	1
1169795	2	1	1	1	2	2	3	1	Localized	3	1	0	10	0	4	29	0	3	0	0	0	Alive or dead of other cause	Dead (attributable to causes other than this cancer dx)	32	Dead	1	0	1
1169828	1	3	2	2	2	9	2	1	Localized	3	1	0	10	0	2	15	0	3	1	1	1	Alive or dead of other cause	Alive or dead due to cancer	105	Alive	1	0	1
1170476	2	1	2	2	2	2	2	1	Localized	3	1	0	20	0	4	43	0	3	0	0	1	Alive or dead of other cause	Alive or dead due to cancer	101	Alive	2	0	1
1170510	2	2	1	1	2	8	2	1	Regional	3	2	0	10	0	4	13	3	3	0	0	1	Alive or dead of other cause	Alive or dead due to cancer	64	Alive	1	0	2
1170598	1	3	2	2	2	9	2	1	Regional	3	2	0	20	0	3	8	1	3	1	1	1	Alive or dead of other cause	Alive or dead due to cancer	103	Alive	2	0	2
1170692	1	1	1	1	2	1	1	1	Localized	3	1	0	10	990	3	12	0	3	0	0	1	Dead (attributable to this cancer dx)	Alive or dead due to cancer	7	Dead	1	1	1
1170758	2	1	2	2	2	9	2	1	Regional	3	1	0	998	0	2	15	0	3	0	0	1	Alive or dead of other cause	Alive or dead due to cancer	101	Alive	3	0	1
1170827	1	1	1	1	2	1	3	1	Regional	4	3	0	10	0	4	16	15	3	0	0	1	Dead (attributable to this cancer dx)	Alive or dead due to cancer	11	Dead	1	0	4
1170830	2	1	1	2	2	3	2	1	Localized	3	1	0	998	0	3	23	0	3	0	0	0	Alive or dead of other cause	Dead (attributable to causes other than this cancer dx)	45	Dead	3	0	1
1170831	1	1	1	2	2	4	2	1	Regional	3	1	0	20	0	2	17	0	3	0	0	0	Alive or dead of other cause	Alive or dead due to cancer	105	Alive	2	0	1
1170834	1	1	1	2	2	7	2	1	Localized	2	1	0	998	0	3	18	0	3	0	0	0	Alive or dead of other cause	Alive or dead due to cancer	106	Alive	3	0	1
1170887	2	3	1	2	2	1	2	1	Regional	3	2	0	998	0	3	22	1	3	0	0	0	Alive or dead of other cause	Dead (attributable to causes other than this cancer dx)	21	Dead	3	0	2
1170956	1	1	1	1	2	1	2	1	Regional	4	1	0	998	0	4	16	0	3	0	0	0	Alive or dead of other cause	Dead (attributable to causes other than this cancer dx)	9	Dead	3	0	1
1170969	2	1	2	1	2	3	2	1	Regional	3	2	0	20	0	4	29	3	3	0	0	1	Alive or dead of other cause	Alive or dead due to cancer	101	Alive	2	0	2
1171103	2	3	1	1	2	3	2	2	Regional	3	3	0	10	0	4	16	5	3	0	0	0	Alive or dead of other cause	Dead (attributable to causes other than this cancer dx)	72	Dead	1	0	3
1171206	2	1	1	2	2	2	2	2	Regional	4	3	0	998	10	3	26	15	3	0	0	1	Alive or dead of other cause	Alive or dead due to cancer	106	Alive	3	1	4
1171221	2	1	2	1	2	7	2	1	Localized	1	1	0	999	0	1	12	0	3	0	0	0	Alive or dead of other cause	Alive or dead due to cancer	107	Alive	3	0	1
1171441	1	1	1	2	2	2	2	1	Regional	3	1	0	20	0	1	3	0	3	0	0	0	Alive or dead of other cause	Alive or dead due to cancer	98	Alive	2	0	1
1171589	1	1	2	1	2	9	2	1	Regional	1	3	0	20	0	2	19	14	3	2	1	1	Alive or dead of other cause	Alive or dead due to cancer	100	Alive	2	0	4
1171609	2	3	1	2	2	9	2	2	Regional	3	1	0	999	0	3	8	0	3	1	1	0	Dead (attributable to this cancer dx)	Alive or dead due to cancer	7	Dead	3	0	1
1171681	1	3	2	2	2	9	2	1	Localized	3	1	0	20	0	2	12	0	3	1	1	1	Dead (attributable to this cancer dx)	Alive or dead due to cancer	77	Dead	2	0	1
1171684	1	3	1	2	2	1	2	1	Localized	1	1	0	20	0	1	12	0	3	0	0	0	Alive or dead of other cause	Alive or dead due to cancer	98	Alive	2	0	1
1171702	1	1	2	2	2	1	2	1	Regional	4	1	0	999	0	3	19	0	3	0	0	0	Alive or dead of other cause	Alive or dead due to cancer	106	Alive	3	0	1
1171732	1	3	2	2	2	4	2	1	Localized	1	1	0	999	0	1	7	0	3	0	0	0	Alive or dead of other cause	Alive or dead due to cancer	106	Alive	3	0	1
1171748	2	1	2	1	2	7	2	1	Localized	3	1	0	20	0	4	19	0	3	0	0	0	Dead (attributable to this cancer dx)	Alive or dead due to cancer	87	Dead	2	0	1
1171799	1	1	1	1	2	1	1	1	Localized	2	1	0	10	0	1	18	0	3	0	0	0	Alive or dead of other cause	Alive or dead due to cancer	99	Alive	1	0	1
1171801	1	1	2	1	2	9	2	1	Regional	3	1	0	20	0	2	20	0	3	3	1	1	Alive or dead of other cause	Alive or dead due to cancer	98	Alive	2	0	1
1171925	2	1	1	1	2	7	2	1	Regional	3	3	0	20	0	2	19	5	3	0	0	0	Alive or dead of other cause	Alive or dead due to cancer	100	Alive	2	0	3
1171992	1	2	1	1	2	1	3	1	Regional	3	2	0	10	0	3	22	3	3	0	0	1	Dead (attributable to this cancer dx)	Alive or dead due to cancer	30	Dead	1	0	2
1172003	1	3	1	2	2	7	2	1	Regional	3	3	0	999	0	3	34	6	3	0	0	1	Alive or dead of other cause	Alive or dead due to cancer	66	Alive	3	0	3
1172026	2	1	2	2	2	1	2	1	Localized	3	1	0	10	0	4	30	0	3	0	0	0	Alive or dead of other cause	Alive or dead due to cancer	73	Alive	1	0	1
1172126	2	1	2	2	2	1	3	1	Localized	3	1	0	998	0	4	26	0	3	0	0	0	Dead (missing/unknown COD)	Dead (missing/unknown COD)	3	Dead	3	0	1
1172188	1	1	1	2	2	7	2	1	Localized	1	1	0	998	0	1	21	0	3	0	0	0	Alive or dead of other cause	Dead (attributable to causes other than this cancer dx)	46	Dead	3	0	1
1172200	1	1	1	2	2	2	2	1	Regional	2	3	0	20	0	3	19	7	3	0	0	1	Alive or dead of other cause	Alive or dead due to cancer	101	Alive	2	0	4
1172201	1	1	1	1	2	1	2	1	Regional	3	3	0	998	0	2	19	5	3	0	0	1	Alive or dead of other cause	Alive or dead due to cancer	104	Alive	3	0	3
1172230	2	1	2	1	2	7	3	2	Localized	3	1	0	999	0	4	29	0	3	0	0	0	Alive or dead of other cause	Alive or dead due to cancer	103	Alive	3	0	1
1172236	2	1	1	1	2	1	2	1	Localized	2	1	0	999	0	2	7	0	3	0	0	0	Alive or dead of other cause	Dead (attributable to causes other than this cancer dx)	51	Dead	3	0	1
1172238	2	1	1	1	2	1	3	1	Regional	3	2	0	999	0	4	23	3	3	0	0	1	Dead (attributable to this cancer dx)	Alive or dead due to cancer	6	Dead	3	0	2
1172447	2	1	1	1	2	2	3	1	Regional	4	1	0	20	0	4	20	0	3	0	0	1	Alive or dead of other cause	Alive or dead due to cancer	98	Alive	2	0	1
1172480	2	1	1	1	2	1	2	1	Localized	3	1	0	10	0	3	41	0	3	0	0	0	Alive or dead of other cause	Dead (attributable to causes other than this cancer dx)	9	Dead	1	0	1
1172521	2	1	2	2	2	7	2	1	Localized	3	1	0	10	0	4	43	0	3	0	0	0	Alive or dead of other cause	Alive or dead due to cancer	102	Alive	1	0	1
1172525	1	1	1	2	2	4	1	1	Regional	3	2	0	20	0	3	28	2	3	0	0	1	Alive or dead of other cause	Alive or dead due to cancer	83	Alive	2	0	2
1172645	1	3	1	2	2	2	3	1	Regional	3	3	0	20	0	1	18	5	3	0	0	1	Alive or dead of other cause	Alive or dead due to cancer	94	Alive	2	0	3
1172676	3	1	1	2	2	1	2	1	Localized	2	1	0	998	0	3	16	0	3	0	0	0	Alive or dead of other cause	Alive or dead due to cancer	98	Alive	3	0	1
1172740	1	1	2	2	2	4	3	2	Localized	2	1	0	20	0	4	19	0	3	0	0	0	Alive or dead of other cause	Alive or dead due to cancer	102	Alive	2	0	1
1172745	1	1	1	2	2	1	3	1	Regional	3	2	0	20	0	3	17	2	3	0	0	1	Alive or dead of other cause	Alive or dead due to cancer	103	Alive	2	0	2
1172755	1	1	2	1	2	1	1	2	Regional	4	2	0	20	0	3	16	1	3	0	0	1	Dead (attributable to this cancer dx)	Alive or dead due to cancer	85	Dead	2	0	2
1172793	2	1	2	1	2	7	2	1	Localized	2	1	0	20	0	3	25	0	3	0	0	0	Alive or dead of other cause	Alive or dead due to cancer	103	Alive	2	0	1
1172849	1	1	2	1	2	9	2	1	Localized	1	1	0	20	0	2	26	0	3	0	0	0	Alive or dead of other cause	Alive or dead due to cancer	100	Alive	2	0	1
1172856	1	1	2	2	2	7	2	1	Regional	3	1	0	10	0	1	20	0	3	0	0	0	Alive or dead of other cause	Dead (attributable to causes other than this cancer dx)	30	Dead	1	0	1
1172876	1	1	1	2	2	7	2	1	Regional	3	1	0	20	0	3	13	0	3	0	0	0	Alive or dead of other cause	Alive or dead due to cancer	101	Alive	2	0	1
1172893	1	3	1	2	2	1	2	1	Regional	3	3	0	20	0	4	19	6	3	0	0	1	Alive or dead of other cause	Alive or dead due to cancer	98	Alive	2	0	3
1172938	1	1	1	1	2	6	2	1	Localized	2	1	0	20	0	4	10	0	3	0	0	0	Alive or dead of other cause	Alive or dead due to cancer	99	Alive	2	0	1
1173014	1	1	1	2	2	1	2	1	Regional	3	2	0	20	0	4	25	1	3	0	0	1	Alive or dead of other cause	Dead (attributable to causes other than this cancer dx)	98	Dead	2	0	2
1173018	2	1	1	1	2	2	2	1	Localized	3	1	0	999	0	3	35	0	3	0	0	0	Alive or dead of other cause	Alive or dead due to cancer	99	Alive	3	0	1
1173110	2	1	1	1	2	7	2	1	Regional	3	2	0	999	1	2	15	0	3	2	1	1	Dead (attributable to this cancer dx)	Alive or dead due to cancer	97	Dead	3	1	1
1173121	2	1	1	1	2	7	2	1	Localized	2	1	0	999	0	1	8	0	3	0	0	0	Alive or dead of other cause	Alive or dead due to cancer	104	Alive	3	0	1
1173126	1	1	2	2	2	9	2	1	Regional	3	2	0	20	0	4	28	2	3	0	0	1	Dead (attributable to this cancer dx)	Alive or dead due to cancer	19	Dead	2	0	2
1173291	2	1	1	1	2	3	2	1	Regional	3	1	0	20	0	3	23	0	3	0	0	0	Alive or dead of other cause	Alive or dead due to cancer	99	Alive	2	0	1
1173340	1	1	1	2	2	1	2	1	Localized	2	1	0	10	0	1	13	0	3	0	0	0	Alive or dead of other cause	Dead (attributable to causes other than this cancer dx)	70	Dead	1	0	1
1173346	1	1	1	2	2	1	2	1	Localized	3	1	0	999	0	3	15	0	3	0	0	0	Alive or dead of other cause	Alive or dead due to cancer	107	Alive	3	0	1
1173505	1	1	1	2	2	1	2	1	Regional	2	2	0	20	0	3	18	1	3	0	0	1	Alive or dead of other cause	Alive or dead due to cancer	100	Alive	2	0	2
1173610	2	1	1	1	2	3	2	1	Localized	2	1	0	998	0	3	22	0	3	0	0	0	Dead (attributable to this cancer dx)	Alive or dead due to cancer	54	Dead	3	0	1
1173698	1	1	1	2	2	9	2	1	Localized	1	1	0	20	0	1	35	0	3	0	0	0	Alive or dead of other cause	Alive or dead due to cancer	100	Alive	2	0	1
1173705	2	1	1	1	2	1	3	1	Regional	3	1	0	20	0	4	28	0	3	0	0	0	Alive or dead of other cause	Alive or dead due to cancer	99	Alive	2	0	1
1173895	2	1	2	1	2	7	3	1	Localized	3	1	0	20	0	3	16	0	3	0	0	0	Alive or dead of other cause	Alive or dead due to cancer	39	Alive	2	0	1
1174070	1	1	1	2	2	4	3	1	Localized	3	1	0	10	0	3	33	0	3	0	0	0	Alive or dead of other cause	Alive or dead due to cancer	98	Alive	1	0	1
1174091	1	1	2	2	2	1	2	1	Localized	2	1	0	20	0	2	19	0	3	0	0	0	Alive or dead of other cause	Alive or dead due to cancer	106	Alive	2	0	1
1174106	1	1	1	2	2	9	2	1	Regional	3	3	0	10	0	1	19	8	3	0	0	0	Dead (attributable to this cancer dx)	Alive or dead due to cancer	4	Dead	1	0	4
1174109	2	1	1	1	2	8	2	1	Localized	1	1	0	997	0	2	12	0	3	0	0	0	Alive or dead of other cause	Alive or dead due to cancer	101	Alive	3	0	1
1174279	2	3	1	2	2	2	2	1	Regional	3	3	0	10	0	3	26	4	3	0	0	0	Alive or dead of other cause	Alive or dead due to cancer	107	Alive	1	0	3
1174320	1	3	1	2	2	9	2	1	Regional	4	3	0	20	0	3	21	4	3	1	1	1	Dead (attributable to this cancer dx)	Alive or dead due to cancer	60	Dead	2	0	3
1174480	1	1	1	1	2	8	2	1	Localized	2	1	0	998	0	3	12	0	3	0	0	0	Alive or dead of other cause	Alive or dead due to cancer	99	Alive	3	0	1
1174923	2	1	1	1	2	9	2	1	Regional	3	3	0	999	0	3	27	7	3	0	0	0	Dead (missing/unknown COD)	Dead (missing/unknown COD)	11	Dead	3	0	4
1174966	1	1	1	1	2	8	2	1	Regional	3	1	0	20	0	3	12	0	3	0	0	0	Dead (attributable to this cancer dx)	Alive or dead due to cancer	5	Dead	2	0	1
1175000	2	1	1	2	2	7	2	1	Regional	4	1	0	10	0	4	29	0	3	0	0	1	Dead (attributable to this cancer dx)	Alive or dead due to cancer	17	Dead	1	0	1
1175054	1	1	1	2	2	1	1	1	Regional	1	2	0	10	0	4	10	1	3	0	0	1	Alive or dead of other cause	Alive or dead due to cancer	98	Alive	1	0	2
1175095	1	3	2	2	2	6	2	1	Localized	2	1	0	20	0	2	15	0	3	0	0	0	Alive or dead of other cause	Alive or dead due to cancer	92	Alive	2	0	1
1175097	2	1	1	2	2	5	2	1	Regional	3	2	0	10	0	2	13	1	3	0	0	0	Dead (attributable to this cancer dx)	Alive or dead due to cancer	65	Dead	1	0	2
1175100	1	1	2	1	2	7	2	1	Localized	1	1	0	998	0	1	24	0	3	0	0	0	Alive or dead of other cause	Alive or dead due to cancer	96	Alive	3	0	1
1175143	1	3	2	2	2	9	2	1	Localized	1	1	0	20	0	1	21	0	3	1	1	1	Alive or dead of other cause	Alive or dead due to cancer	93	Alive	2	0	1
1175301	2	3	1	1	2	7	2	1	Distant	4	3	0	999	0	4	16	13	3	0	0	0	Alive or dead of other cause	Alive or dead due to cancer	106	Alive	3	0	4
1175505	2	1	2	2	2	9	2	1	Localized	3	1	0	20	0	4	3	0	3	1	1	1	Alive or dead of other cause	Dead (attributable to causes other than this cancer dx)	42	Dead	2	0	1
1175687	1	1	1	2	2	2	2	1	Regional	3	2	0	20	0	4	23	1	3	0	0	1	Dead (attributable to this cancer dx)	Alive or dead due to cancer	64	Dead	2	0	2
1175753	2	1	1	1	2	6	2	1	Localized	3	1	0	10	0	3	15	0	3	0	0	0	Alive or dead of other cause	Alive or dead due to cancer	105	Alive	1	0	1
1175778	1	1	1	2	2	7	2	1	Regional	3	1	0	999	0	3	14	0	3	0	0	0	Alive or dead of other cause	Dead (attributable to causes other than this cancer dx)	44	Dead	3	0	1
1175829	2	1	1	1	2	4	2	1	Regional	4	2	0	10	0	4	13	1	3	0	0	0	Alive or dead of other cause	Dead (attributable to causes other than this cancer dx)	42	Dead	1	0	2
1175928	1	2	2	2	2	7	2	1	Localized	1	1	0	998	0	3	4	0	3	0	0	0	Alive or dead of other cause	Alive or dead due to cancer	106	Alive	3	0	1
1175946	2	3	1	1	2	9	2	1	Regional	2	2	0	998	2	3	12	1	3	2	1	1	Alive or dead of other cause	Alive or dead due to cancer	98	Alive	3	1	2
1175953	1	3	1	1	2	9	2	1	Regional	2	2	0	20	0	3	11	1	3	0	0	0	Alive or dead of other cause	Alive or dead due to cancer	91	Alive	2	0	2
1175982	1	3	1	1	2	3	2	2	Regional	3	3	0	20	2	2	9	4	3	0	0	0	Dead (attributable to this cancer dx)	Alive or dead due to cancer	24	Dead	2	1	3
1175985	1	3	1	2	2	4	2	1	Localized	1	1	0	999	0	1	6	0	3	0	0	0	Alive or dead of other cause	Alive or dead due to cancer	99	Alive	3	0	1
1176010	2	1	2	2	2	9	2	1	Regional	2	2	0	10	0	4	14	0	3	1	1	1	Alive or dead of other cause	Alive or dead due to cancer	96	Alive	1	0	1
1176016	2	1	1	1	2	1	2	1	Regional	3	3	0	10	2	3	18	10	3	0	0	1	Dead (attributable to this cancer dx)	Alive or dead due to cancer	8	Dead	1	1	4
1176030	1	1	1	1	2	2	3	1	Regional	3	1	0	20	0	4	15	0	3	0	0	0	Alive or dead of other cause	Alive or dead due to cancer	100	Alive	2	0	1
1176065	2	3	1	1	2	6	2	1	Regional	3	2	0	998	0	3	15	1	3	0	0	1	Dead (attributable to this cancer dx)	Alive or dead due to cancer	59	Dead	3	0	2
1176092	2	3	1	1	2	2	3	1	Regional	3	2	0	10	0	4	17	1	3	0	0	1	Alive or dead of other cause	Alive or dead due to cancer	98	Alive	1	0	2
1176108	1	1	2	2	2	9	2	1	Localized	3	1	0	20	0	2	6	0	3	1	1	1	Alive or dead of other cause	Dead (attributable to causes other than this cancer dx)	75	Dead	2	0	1
1176146	2	1	1	2	2	4	2	1	Regional	4	2	0	999	1	3	11	1	3	0	0	0	Alive or dead of other cause	Dead (attributable to causes other than this cancer dx)	42	Dead	3	1	2
1176152	2	1	1	1	2	1	2	1	Regional	3	2	0	10	0	3	18	2	3	0	0	1	Alive or dead of other cause	Dead (attributable to causes other than this cancer dx)	84	Dead	1	0	2
1176160	1	1	2	2	2	1	2	1	Localized	2	1	0	20	0	1	15	0	3	0	0	0	Alive or dead of other cause	Alive or dead due to cancer	97	Alive	2	0	1
1176215	1	3	2	2	2	7	2	1	Regional	2	2	0	998	0	1	13	1	3	0	0	1	Alive or dead of other cause	Alive or dead due to cancer	99	Alive	3	0	2
1176330	1	1	2	2	2	7	2	1	Localized	1	1	0	20	0	1	14	0	3	0	0	0	Alive or dead of other cause	Alive or dead due to cancer	106	Alive	2	0	1
1176362	2	1	2	2	2	7	3	1	Regional	4	2	0	10	0	3	14	1	3	0	0	0	Dead (attributable to this cancer dx)	Alive or dead due to cancer	5	Dead	1	0	2
1176376	2	3	1	1	2	7	2	1	Localized	3	1	0	20	0	3	19	0	3	0	0	0	Alive or dead of other cause	Dead (attributable to causes other than this cancer dx)	85	Dead	2	0	1
1176390	1	3	2	2	2	6	2	1	Localized	2	1	0	20	0	3	14	0	3	0	0	0	Dead (missing/unknown COD)	Dead (missing/unknown COD)	68	Dead	2	0	1
1176391	2	1	1	2	2	7	2	1	Localized	3	1	0	998	0	4	13	0	3	0	0	0	Dead (attributable to this cancer dx)	Alive or dead due to cancer	49	Dead	3	0	1
1176424	2	1	2	1	2	4	3	1	Regional	4	3	0	999	1	4	30	11	3	0	0	1	Dead (attributable to this cancer dx)	Alive or dead due to cancer	20	Dead	3	1	4
1176517	2	1	1	2	2	7	2	1	Regional	3	1	0	20	0	4	34	0	3	0	0	0	Dead (attributable to this cancer dx)	Alive or dead due to cancer	25	Dead	2	0	1
1177017	2	3	1	1	2	3	3	1	Regional	4	2	0	998	0	2	8	1	3	0	0	0	Alive or dead of other cause	Alive or dead due to cancer	100	Alive	3	0	2
1177022	2	1	1	1	2	1	1	1	Localized	3	1	0	998	0	1	13	0	3	0	0	0	Dead (attributable to this cancer dx)	Alive or dead due to cancer	0	Dead	3	0	1
1177024	2	1	1	2	2	7	2	1	Localized	2	1	0	998	0	3	17	0	3	0	0	0	Alive or dead of other cause	Alive or dead due to cancer	98	Alive	3	0	1
1177025	2	1	1	2	2	2	3	2	Regional	3	3	0	20	0	3	18	5	3	0	0	1	Alive or dead of other cause	Alive or dead due to cancer	98	Alive	2	0	3
1177026	2	1	1	1	2	3	1	1	Localized	1	1	0	20	0	1	12	0	3	0	0	0	Alive or dead of other cause	Alive or dead due to cancer	99	Alive	2	0	1
1177031	1	1	2	2	2	9	1	1	Localized	1	1	0	998	0	2	13	0	3	0	0	0	Alive or dead of other cause	Alive or dead due to cancer	105	Alive	3	0	1
1177143	2	1	1	2	2	8	2	1	Regional	3	2	0	10	0	1	17	3	3	1	1	1	Alive or dead of other cause	Dead (attributable to causes other than this cancer dx)	60	Dead	1	0	2
1177154	1	1	2	2	2	7	2	1	Localized	2	1	0	998	0	1	12	0	3	0	0	0	Alive or dead of other cause	Alive or dead due to cancer	107	Alive	3	0	1
1177233	3	1	2	1	2	9	2	1	Regional	3	3	0	998	1	2	15	11	3	2	1	1	Dead (attributable to this cancer dx)	Alive or dead due to cancer	58	Dead	3	1	4
1177256	3	1	2	2	2	1	2	1	Regional	3	3	0	20	0	3	33	4	3	0	0	1	Dead (attributable to this cancer dx)	Alive or dead due to cancer	64	Dead	2	0	3
1177320	1	1	2	1	2	9	2	1	Regional	4	3	0	20	990	2	9	4	3	1	1	1	Dead (attributable to this cancer dx)	Alive or dead due to cancer	38	Dead	2	1	3
1177327	2	1	2	1	2	7	2	1	Regional	3	2	0	20	0	3	13	1	3	0	0	1	Alive or dead of other cause	Alive or dead due to cancer	97	Alive	2	0	2
1177335	1	1	2	1	2	9	2	1	Regional	3	2	0	20	0	3	12	1	3	1	1	1	Alive or dead of other cause	Alive or dead due to cancer	97	Alive	2	0	2
1177532	1	1	1	1	2	2	2	1	Regional	3	1	0	20	0	4	17	0	3	0	0	0	Alive or dead of other cause	Dead (attributable to causes other than this cancer dx)	62	Dead	2	0	1
1177612	1	3	1	2	2	8	2	1	Regional	3	1	0	998	0	3	17	0	3	0	0	0	Dead (attributable to this cancer dx)	Alive or dead due to cancer	87	Dead	3	0	1
1177634	1	2	1	1	2	1	2	1	Regional	2	2	0	999	0	3	36	1	3	0	0	1	Alive or dead of other cause	Alive or dead due to cancer	99	Alive	3	0	2
1177666	1	1	1	2	2	1	1	1	Localized	1	1	0	998	0	1	17	0	3	0	0	0	Dead (attributable to this cancer dx)	Alive or dead due to cancer	76	Dead	3	0	1
1177678	1	1	2	1	2	1	2	1	Localized	3	1	0	998	0	4	16	0	3	0	0	1	Alive or dead of other cause	Alive or dead due to cancer	106	Alive	3	0	1
1177706	1	3	1	2	2	2	2	1	Localized	3	1	0	10	0	4	12	0	3	0	0	0	Dead (attributable to this cancer dx)	Alive or dead due to cancer	0	Dead	1	0	1
1177710	2	1	1	1	2	2	2	1	Localized	2	1	0	999	0	2	18	0	3	0	0	0	Alive or dead of other cause	Alive or dead due to cancer	96	Alive	3	0	1
1177713	1	1	1	1	2	2	3	3	Distant	4	1	0	10	0	4	20	0	3	0	0	0	Dead (attributable to this cancer dx)	Alive or dead due to cancer	4	Dead	1	0	1
1177737	1	1	2	2	2	2	2	1	Localized	2	1	0	998	1	1	10	0	3	0	0	0	Alive or dead of other cause	Alive or dead due to cancer	100	Alive	3	1	1
1177839	2	1	1	1	2	9	2	1	Regional	3	2	0	998	0	3	9	0	3	1	1	1	Dead (attributable to this cancer dx)	Alive or dead due to cancer	13	Dead	3	0	1
1177854	2	3	1	1	2	2	2	1	Localized	3	1	0	998	0	2	20	0	3	0	0	0	Alive or dead of other cause	Alive or dead due to cancer	97	Alive	3	0	1
1177897	1	1	1	2	2	7	2	2	Regional	3	1	0	998	0	3	14	0	3	0	0	0	Dead (attributable to this cancer dx)	Alive or dead due to cancer	34	Dead	3	0	1
1177962	2	3	1	1	2	3	2	1	Localized	3	1	0	20	0	1	3	0	3	0	0	0	Alive or dead of other cause	Dead (attributable to causes other than this cancer dx)	90	Dead	2	0	1
1177968	1	3	2	1	2	7	2	1	Localized	1	1	0	20	0	3	7	0	3	0	0	0	Alive or dead of other cause	Alive or dead due to cancer	96	Alive	2	0	1
1177973	1	3	1	2	2	7	2	1	Localized	1	1	0	998	0	2	5	0	3	0	0	0	Alive or dead of other cause	Dead (attributable to causes other than this cancer dx)	23	Dead	3	0	1
1177979	2	3	1	1	2	7	2	1	Regional	3	2	0	20	0	3	7	1	3	0	0	0	Dead (attributable to this cancer dx)	Alive or dead due to cancer	0	Dead	2	0	2
1177981	2	3	1	1	2	3	2	1	Regional	3	1	0	10	1	4	8	0	3	0	0	0	Dead (attributable to this cancer dx)	Alive or dead due to cancer	18	Dead	1	1	1
1178048	1	1	1	1	2	8	2	1	Regional	3	2	0	10	0	3	19	1	3	0	0	1	Alive or dead of other cause	Alive or dead due to cancer	100	Alive	1	0	2
1178064	1	3	1	1	2	2	2	1	Regional	3	1	0	999	0	3	4	0	3	0	0	0	Alive or dead of other cause	Alive or dead due to cancer	104	Alive	3	0	1
1178239	1	3	2	1	2	5	2	1	Regional	3	2	0	20	0	2	13	2	3	0	0	1	Alive or dead of other cause	Alive or dead due to cancer	98	Alive	2	0	2
1178245	1	1	1	1	2	1	2	1	Regional	3	1	0	20	0	1	15	0	3	0	0	0	Alive or dead of other cause	Alive or dead due to cancer	99	Alive	2	0	1
1178268	2	2	1	1	2	2	2	1	Localized	1	1	0	20	0	1	19	0	3	0	0	0	Alive or dead of other cause	Alive or dead due to cancer	98	Alive	2	0	1
1178282	2	1	2	2	2	9	2	1	Regional	3	2	0	20	0	3	12	2	3	2	1	1	Alive or dead of other cause	Alive or dead due to cancer	97	Alive	2	0	2
1178319	2	1	1	2	2	4	2	1	Localized	3	1	0	998	0	2	7	0	3	0	0	0	Alive or dead of other cause	Alive or dead due to cancer	96	Alive	3	0	1
1178411	1	1	2	1	2	4	3	1	Regional	3	1	0	10	0	3	13	0	3	0	0	0	Dead (attributable to this cancer dx)	Alive or dead due to cancer	70	Dead	1	0	1
1178468	1	1	1	1	2	2	2	2	Localized	3	1	0	20	0	4	36	0	3	0	0	0	Alive or dead of other cause	Alive or dead due to cancer	90	Alive	2	0	1
1178514	1	3	2	2	2	9	2	1	Regional	3	3	0	10	0	2	17	4	3	1	1	1	Alive or dead of other cause	Alive or dead due to cancer	67	Alive	1	0	3
1178602	2	3	2	1	2	7	3	1	Regional	4	3	0	20	0	4	12	4	3	0	0	1	Alive or dead of other cause	Alive or dead due to cancer	97	Alive	2	0	3
1178627	2	1	1	2	2	9	1	1	Regional	3	1	0	20	0	3	12	0	3	3	1	1	Alive or dead of other cause	Alive or dead due to cancer	96	Alive	2	0	1
1178720	1	3	2	1	2	4	2	1	Regional	3	2	0	20	0	2	8	1	3	0	0	1	Alive or dead of other cause	Alive or dead due to cancer	100	Alive	2	0	2
1178721	2	1	1	2	2	6	4	1	Regional	3	3	0	10	990	2	8	4	3	0	0	1	Alive or dead of other cause	Dead (attributable to causes other than this cancer dx)	16	Dead	1	1	3
1178724	2	1	1	1	2	7	2	1	Regional	3	2	0	998	2	2	17	1	3	0	0	0	Dead (attributable to this cancer dx)	Alive or dead due to cancer	4	Dead	3	1	2
1178726	1	1	1	2	2	9	3	1	Regional	3	2	0	10	0	3	19	0	3	1	1	1	Alive or dead of other cause	Alive or dead due to cancer	98	Alive	1	0	1
1178765	1	1	1	2	2	1	3	1	Regional	4	3	0	10	990	3	25	5	3	0	0	1	Alive or dead of other cause	Alive or dead due to cancer	98	Alive	1	1	3
1178768	1	1	1	2	2	1	2	1	Regional	1	2	0	20	0	1	12	2	3	0	0	1	Alive or dead of other cause	Alive or dead due to cancer	98	Alive	2	0	2
1178776	1	1	2	1	2	9	2	1	Localized	1	1	0	20	0	2	17	0	3	0	0	0	Alive or dead of other cause	Alive or dead due to cancer	103	Alive	2	0	1
1179153	1	2	1	2	2	1	2	2	Regional	3	2	0	999	0	4	26	2	3	0	0	0	Alive or dead of other cause	Alive or dead due to cancer	98	Alive	3	0	2
1179177	2	1	1	2	2	8	3	1	Regional	4	3	0	10	0	4	14	9	3	0	0	1	Alive or dead of other cause	Alive or dead due to cancer	88	Alive	1	0	4
1179363	1	1	1	1	2	7	2	1	Regional	3	1	0	998	0	3	18	0	3	0	0	0	Alive or dead of other cause	Alive or dead due to cancer	98	Alive	3	0	1
1179411	1	1	2	1	2	7	2	1	Localized	2	1	0	20	0	2	20	0	3	0	0	0	Alive or dead of other cause	Alive or dead due to cancer	96	Alive	2	0	1
1179431	2	1	1	2	2	6	2	2	Localized	3	1	0	20	0	4	32	0	3	0	0	0	Alive or dead of other cause	Dead (attributable to causes other than this cancer dx)	73	Dead	2	0	1
1179563	2	1	2	2	2	4	1	1	Localized	3	1	0	10	0	3	19	0	3	0	0	0	Dead (attributable to this cancer dx)	Alive or dead due to cancer	0	Dead	1	0	1
1179745	1	1	1	2	2	7	2	1	Regional	3	3	0	20	2	1	11	4	3	0	0	1	Dead (attributable to this cancer dx)	Alive or dead due to cancer	20	Dead	2	1	3
1179832	3	2	2	1	2	7	3	1	Regional	4	3	0	10	990	3	18	7	3	0	0	1	Alive or dead of other cause	Alive or dead due to cancer	97	Alive	1	1	4
1179892	2	1	1	2	2	7	2	1	Regional	3	2	0	20	0	2	8	1	3	0	0	0	Alive or dead of other cause	Dead (attributable to causes other than this cancer dx)	70	Dead	2	0	2
1179974	1	1	2	1	2	7	2	1	Regional	3	2	0	999	0	4	21	2	3	0	0	1	Alive or dead of other cause	Alive or dead due to cancer	98	Alive	3	0	2
1180012	1	1	1	2	2	8	2	1	Regional	3	3	0	20	0	4	24	5	3	0	0	1	Alive or dead of other cause	Alive or dead due to cancer	96	Alive	2	0	3
1180057	1	3	2	1	2	8	2	1	Localized	1	1	0	998	0	1	19	0	3	0	0	0	Alive or dead of other cause	Alive or dead due to cancer	93	Alive	3	0	1
1180087	1	1	1	2	2	7	2	1	Regional	3	3	0	999	0	2	22	6	3	0	0	1	Alive or dead of other cause	Alive or dead due to cancer	98	Alive	3	0	3
1180192	1	1	1	1	2	2	2	2	Regional	4	2	0	10	0	4	39	3	3	0	0	1	Dead (attributable to this cancer dx)	Alive or dead due to cancer	35	Dead	1	0	2
1180194	2	1	2	1	2	1	2	1	Localized	2	1	0	20	0	3	32	0	3	0	0	0	Alive or dead of other cause	Alive or dead due to cancer	89	Alive	2	0	1
1180200	2	2	2	2	2	7	2	1	Regional	3	3	0	20	0	3	12	7	3	0	0	1	Alive or dead of other cause	Alive or dead due to cancer	107	Alive	2	0	4
1180205	1	1	2	2	2	1	2	1	Localized	1	1	0	998	0	1	24	0	3	0	0	0	Alive or dead of other cause	Alive or dead due to cancer	99	Alive	3	0	1
1180211	2	2	1	1	2	6	2	1	Regional	3	3	0	20	2	2	12	4	3	0	0	0	Dead (attributable to this cancer dx)	Alive or dead due to cancer	55	Dead	2	1	3
1180222	2	3	1	1	2	9	2	1	Regional	3	1	0	10	0	3	8	0	3	0	0	0	Alive or dead of other cause	Dead (attributable to causes other than this cancer dx)	24	Dead	1	0	1
1180233	1	3	2	1	2	7	2	1	Localized	1	1	0	20	0	2	25	0	3	0	0	0	Alive or dead of other cause	Alive or dead due to cancer	100	Alive	2	0	1
1180324	1	3	1	2	2	7	2	1	Regional	4	3	0	20	0	4	16	13	3	0	0	1	Alive or dead of other cause	Alive or dead due to cancer	93	Alive	2	0	4
1180325	1	1	2	2	2	9	2	1	Localized	3	1	0	999	0	3	12	0	3	1	1	1	Alive or dead of other cause	Alive or dead due to cancer	104	Alive	3	0	1
1180388	1	1	1	2	2	6	2	1	Regional	3	2	0	10	0	3	17	1	3	0	0	1	Dead (attributable to this cancer dx)	Alive or dead due to cancer	52	Dead	1	0	2
1180391	2	3	1	1	2	7	2	1	Localized	1	1	0	999	0	1	21	0	3	0	0	0	Alive or dead of other cause	Alive or dead due to cancer	99	Alive	3	0	1
1180396	2	1	1	1	2	7	2	1	Localized	3	1	0	10	0	3	20	0	3	0	0	1	Alive or dead of other cause	Alive or dead due to cancer	100	Alive	1	0	1
1180401	2	1	2	1	2	7	2	1	Localized	1	1	0	999	0	3	8	0	3	0	0	0	Alive or dead of other cause	Alive or dead due to cancer	103	Alive	3	0	1
1180407	2	1	1	2	2	7	2	1	Localized	2	1	0	999	0	3	5	0	3	0	0	0	Alive or dead of other cause	Alive or dead due to cancer	97	Alive	3	0	1
1180416	1	3	1	2	2	7	2	1	Localized	1	1	0	999	0	1	10	0	3	0	0	0	Alive or dead of other cause	Dead (attributable to causes other than this cancer dx)	96	Dead	3	0	1
1180442	1	3	1	1	2	8	2	1	Localized	1	1	0	20	0	2	1	0	3	0	0	0	Alive or dead of other cause	Alive or dead due to cancer	97	Alive	2	0	1
1180446	2	1	2	1	2	8	2	1	Regional	3	1	0	20	0	3	25	0	3	0	0	0	Alive or dead of other cause	Alive or dead due to cancer	103	Alive	2	0	1
1180450	2	1	1	2	2	9	2	1	Regional	4	2	0	10	0	4	11	1	3	1	1	1	Dead (attributable to this cancer dx)	Alive or dead due to cancer	33	Dead	1	0	2
1180535	2	1	1	1	2	2	2	2	Localized	2	1	0	10	0	1	16	0	3	0	0	0	Alive or dead of other cause	Dead (attributable to causes other than this cancer dx)	75	Dead	1	0	1
1180624	1	1	2	2	2	5	3	1	Regional	4	2	0	10	0	3	13	1	3	0	0	1	Dead (attributable to this cancer dx)	Alive or dead due to cancer	28	Dead	1	0	2
1180833	2	1	1	1	2	2	2	2	Regional	3	1	0	20	0	2	22	0	3	0	0	0	Alive or dead of other cause	Dead (attributable to causes other than this cancer dx)	64	Dead	2	0	1
1181433	1	1	2	1	2	2	2	1	Regional	4	3	0	20	990	3	26	9	3	0	0	1	Dead (attributable to this cancer dx)	Alive or dead due to cancer	61	Dead	2	1	4
1181507	3	1	1	1	2	9	2	1	Regional	4	3	0	998	990	3	24	22	3	2	1	1	Dead (attributable to this cancer dx)	Alive or dead due to cancer	25	Dead	3	1	4
1181943	1	1	2	1	2	7	2	1	Localized	2	1	0	998	0	3	34	0	3	0	0	0	Alive or dead of other cause	Alive or dead due to cancer	101	Alive	3	0	1
1181957	2	1	2	1	2	8	2	1	Regional	3	3	0	10	1	3	16	10	3	1	1	1	Dead (attributable to this cancer dx)	Alive or dead due to cancer	41	Dead	1	1	4
1182265	1	2	1	2	2	1	2	1	Regional	3	2	0	20	0	3	27	2	3	0	0	0	Dead (attributable to this cancer dx)	Alive or dead due to cancer	48	Dead	2	0	2
1182357	2	2	1	1	2	1	2	1	Regional	2	2	0	20	0	3	19	1	3	0	0	1	Alive or dead of other cause	Alive or dead due to cancer	100	Alive	2	0	2
1182366	2	1	1	2	2	2	3	1	Regional	3	2	0	10	10	4	21	1	3	0	0	1	Alive or dead of other cause	Alive or dead due to cancer	78	Alive	1	1	2
1182401	2	1	1	1	2	5	3	1	Regional	4	2	0	10	0	4	7	1	3	0	0	1	Alive or dead of other cause	Dead (attributable to causes other than this cancer dx)	18	Dead	1	0	2
1182451	1	3	1	2	2	9	2	1	Regional	2	2	0	999	0	4	9	2	3	0	0	1	Alive or dead of other cause	Alive or dead due to cancer	74	Alive	3	0	2
1182552	2	1	1	2	2	2	3	1	Regional	3	2	0	20	0	1	32	3	3	0	0	1	Dead (attributable to this cancer dx)	Alive or dead due to cancer	46	Dead	2	0	2
1182560	1	1	1	2	2	1	4	1	Regional	4	3	0	998	0	4	29	26	3	0	0	1	Dead (attributable to this cancer dx)	Alive or dead due to cancer	12	Dead	3	0	4
1182624	1	3	1	1	2	3	2	1	Regional	3	1	0	20	0	2	19	0	3	0	0	0	Alive or dead of other cause	Alive or dead due to cancer	98	Alive	2	0	1
1182743	1	1	1	1	2	5	3	1	Regional	3	3	0	10	0	4	13	5	3	0	0	1	Alive or dead of other cause	Alive or dead due to cancer	97	Alive	1	0	3
1182867	1	2	2	2	2	7	2	1	Localized	2	1	0	20	0	3	41	0	3	0	0	0	Alive or dead of other cause	Alive or dead due to cancer	106	Alive	2	0	1
1182887	1	3	2	1	2	2	2	1	Localized	1	1	0	998	0	2	15	0	3	0	0	0	Alive or dead of other cause	Alive or dead due to cancer	90	Alive	3	0	1
1182905	1	3	1	2	2	6	2	1	Regional	3	3	0	998	0	2	17	11	3	0	0	0	Alive or dead of other cause	Dead (attributable to causes other than this cancer dx)	63	Dead	3	0	4
1182949	2	1	1	2	2	1	2	1	Regional	4	1	0	999	0	4	20	0	3	0	0	0	Dead (attributable to this cancer dx)	Alive or dead due to cancer	12	Dead	3	0	1
1182970	1	1	2	2	2	7	2	1	Regional	2	2	0	20	0	3	15	3	3	0	0	0	Alive or dead of other cause	Alive or dead due to cancer	85	Alive	2	0	2
1183093	1	1	1	1	2	4	4	1	Regional	3	2	0	20	0	4	19	2	3	0	0	1	Alive or dead of other cause	Alive or dead due to cancer	99	Alive	2	0	2
1183110	2	3	1	1	2	7	2	1	Regional	3	2	0	999	0	4	21	3	3	0	0	1	Alive or dead of other cause	Alive or dead due to cancer	59	Alive	3	0	2
1183146	1	1	2	2	2	6	2	1	Regional	3	2	0	20	0	2	14	2	3	0	0	1	Dead (attributable to this cancer dx)	Alive or dead due to cancer	63	Dead	2	0	2
1183256	1	1	2	2	2	3	2	1	Localized	3	1	0	20	0	4	62	0	3	0	0	0	Alive or dead of other cause	Alive or dead due to cancer	98	Alive	2	0	1
1183257	1	1	2	1	2	8	2	1	Localized	3	1	0	20	0	3	4	0	3	1	1	1	Alive or dead of other cause	Alive or dead due to cancer	98	Alive	2	0	1
1183473	1	3	2	1	2	9	2	1	Regional	3	2	0	20	0	4	12	2	3	1	1	1	Alive or dead of other cause	Alive or dead due to cancer	97	Alive	2	0	2
1183502	1	3	2	1	2	7	3	2	Localized	3	1	0	999	0	4	20	0	3	0	0	1	Alive or dead of other cause	Alive or dead due to cancer	96	Alive	3	0	1
1183712	2	1	2	1	2	7	2	1	Regional	3	2	0	20	0	2	14	1	3	0	0	1	Alive or dead of other cause	Alive or dead due to cancer	79	Alive	2	0	2
1184101	2	1	2	1	2	7	2	1	Localized	3	1	0	20	0	3	45	0	3	0	0	0	Alive or dead of other cause	Dead (attributable to causes other than this cancer dx)	91	Dead	2	0	1
1184106	2	3	2	1	2	1	3	1	Regional	3	2	0	999	0	3	13	3	3	0	0	1	Alive or dead of other cause	Alive or dead due to cancer	101	Alive	3	0	2
1184118	1	3	1	1	2	4	2	1	Regional	3	3	0	20	990	3	12	4	3	0	0	1	Alive or dead of other cause	Dead (attributable to causes other than this cancer dx)	54	Dead	2	1	3
1184313	1	3	1	2	2	1	2	1	Regional	4	2	0	999	0	3	43	2	3	0	0	1	Alive or dead of other cause	Alive or dead due to cancer	103	Alive	3	0	2
1184318	2	1	2	1	2	5	2	1	Localized	1	1	0	999	0	1	12	0	3	0	0	0	Alive or dead of other cause	Alive or dead due to cancer	96	Alive	3	0	1
1184414	1	1	1	2	2	2	3	1	Localized	1	1	0	20	0	1	13	0	3	0	0	0	Alive or dead of other cause	Alive or dead due to cancer	96	Alive	2	0	1
1184629	1	1	2	2	2	5	1	2	Regional	3	2	0	20	0	3	40	1	3	0	0	1	Alive or dead of other cause	Alive or dead due to cancer	98	Alive	2	0	2
1184854	2	1	2	2	2	9	2	1	Localized	3	1	0	998	0	3	9	0	3	2	1	1	Alive or dead of other cause	Alive or dead due to cancer	97	Alive	3	0	1
1185065	1	1	1	1	2	9	2	1	Localized	2	1	0	10	990	1	14	0	3	1	1	1	Alive or dead of other cause	Alive or dead due to cancer	99	Alive	1	1	1
1185182	3	1	1	1	2	2	3	1	Regional	3	2	0	998	0	4	12	1	3	0	0	0	Dead (attributable to this cancer dx)	Alive or dead due to cancer	10	Dead	3	0	2
1185183	2	1	1	1	2	2	2	1	Localized	2	1	0	20	0	1	16	0	3	0	0	0	Alive or dead of other cause	Alive or dead due to cancer	96	Alive	2	0	1
1185186	1	1	2	1	2	2	2	1	Localized	3	1	0	20	0	4	15	0	3	0	0	0	Alive or dead of other cause	Alive or dead due to cancer	96	Alive	2	0	1
1185192	2	1	2	1	2	9	2	1	Regional	2	2	0	10	0	3	14	0	3	1	1	1	Alive or dead of other cause	Alive or dead due to cancer	90	Alive	1	0	1
1185237	1	1	2	2	2	6	2	1	Localized	3	1	0	20	0	4	21	0	3	0	0	0	Alive or dead of other cause	Alive or dead due to cancer	100	Alive	2	0	1
1185277	1	1	1	2	2	7	2	1	Localized	2	1	0	998	0	3	10	0	3	0	0	0	Alive or dead of other cause	Alive or dead due to cancer	100	Alive	3	0	1
1185354	1	2	1	1	2	9	1	1	Regional	3	2	0	998	1	4	12	0	3	1	1	1	Alive or dead of other cause	Alive or dead due to cancer	98	Alive	3	1	1
1185785	1	3	2	1	2	9	2	1	Regional	3	2	0	999	0	1	16	1	3	2	1	1	Alive or dead of other cause	Alive or dead due to cancer	82	Alive	3	0	2
1186027	3	1	2	2	2	1	2	1	Regional	3	1	0	998	0	4	37	0	3	0	0	0	Alive or dead of other cause	Alive or dead due to cancer	98	Alive	3	0	1
1186283	1	1	1	2	2	7	2	1	Localized	3	1	0	10	0	2	8	0	3	0	0	0	Alive or dead of other cause	Alive or dead due to cancer	101	Alive	1	0	1
1186402	1	1	1	1	2	2	2	1	Localized	2	1	0	10	0	1	52	0	3	0	0	0	Alive or dead of other cause	Alive or dead due to cancer	91	Alive	1	0	1
1186412	1	3	2	2	2	9	2	1	Regional	3	2	0	10	0	3	11	1	3	1	1	1	Alive or dead of other cause	Alive or dead due to cancer	97	Alive	1	0	2
1186461	2	2	2	1	2	1	2	1	Regional	3	1	0	998	0	2	5	0	3	0	0	0	Alive or dead of other cause	Alive or dead due to cancer	95	Alive	3	0	1
1186486	2	3	1	2	2	2	2	1	Regional	4	2	0	20	0	3	22	1	3	0	0	1	Alive or dead of other cause	Alive or dead due to cancer	96	Alive	2	0	2
1186570	1	1	1	1	2	1	2	1	Regional	3	2	0	20	0	4	22	2	3	0	0	1	Alive or dead of other cause	Alive or dead due to cancer	102	Alive	2	0	2
1186639	1	3	2	2	2	9	2	1	Regional	3	2	0	10	0	3	14	0	3	1	1	1	Alive or dead of other cause	Alive or dead due to cancer	99	Alive	1	0	1
1186719	1	1	2	2	2	2	2	2	Localized	2	1	0	10	0	3	25	0	3	0	0	0	Alive or dead of other cause	Alive or dead due to cancer	95	Alive	1	0	1
1186810	1	3	2	2	2	9	2	1	Regional	4	1	0	10	0	4	19	0	3	2	1	1	Alive or dead of other cause	Alive or dead due to cancer	94	Alive	1	0	1
1186894	1	2	1	2	2	3	2	1	Localized	3	1	0	20	0	3	16	0	3	0	0	0	Dead (attributable to this cancer dx)	Alive or dead due to cancer	70	Dead	2	0	1
1186914	2	1	2	1	2	9	2	1	Regional	4	3	0	20	0	4	22	7	3	0	0	0	Alive or dead of other cause	Dead (attributable to causes other than this cancer dx)	34	Dead	2	0	4
1186974	3	2	1	1	2	7	4	1	Regional	2	2	0	20	0	3	20	1	3	0	0	1	Alive or dead of other cause	Alive or dead due to cancer	95	Alive	2	0	2
1186998	2	1	2	1	2	2	2	1	Localized	3	1	0	20	0	4	20	0	3	0	0	0	Alive or dead of other cause	Alive or dead due to cancer	93	Alive	2	0	1
1187026	3	1	1	2	2	7	2	1	Regional	3	2	0	998	0	3	16	1	3	0	0	0	Alive or dead of other cause	Dead (attributable to causes other than this cancer dx)	87	Dead	3	0	2
1187056	3	3	2	2	2	7	2	1	Regional	3	1	0	20	0	2	20	0	3	0	0	0	Alive or dead of other cause	Alive or dead due to cancer	98	Alive	2	0	1
1187106	1	1	2	1	2	5	2	1	Localized	3	1	0	20	0	3	31	0	3	0	0	0	Alive or dead of other cause	Alive or dead due to cancer	96	Alive	2	0	1
1187171	2	3	1	2	2	7	2	1	Localized	2	1	0	998	0	3	13	0	3	0	0	0	Dead (attributable to this cancer dx)	Alive or dead due to cancer	0	Dead	3	0	1
1187214	2	3	2	2	2	7	2	1	Localized	3	1	0	20	0	3	10	0	3	0	0	0	Dead (attributable to this cancer dx)	Alive or dead due to cancer	34	Dead	2	0	1
1187279	1	3	2	1	2	4	2	1	Localized	3	1	0	10	0	4	21	0	3	0	0	0	Alive or dead of other cause	Alive or dead due to cancer	94	Alive	1	0	1
1187303	1	1	1	1	2	7	2	1	Localized	1	1	0	998	0	1	6	0	3	0	0	0	Alive or dead of other cause	Alive or dead due to cancer	95	Alive	3	0	1
1187473	1	1	2	1	2	2	2	1	Localized	1	1	0	20	0	2	15	0	3	0	0	0	Alive or dead of other cause	Alive or dead due to cancer	95	Alive	2	0	1
1187475	1	3	2	2	2	1	3	1	Regional	3	3	0	10	990	3	13	4	3	0	0	1	Alive or dead of other cause	Alive or dead due to cancer	90	Alive	1	1	3
1187507	2	2	1	1	2	7	2	1	Regional	3	1	0	998	0	3	11	0	3	0	0	0	Dead (attributable to this cancer dx)	Alive or dead due to cancer	33	Dead	3	0	1
1187559	2	3	1	1	2	1	2	1	Regional	4	2	0	10	0	4	14	1	3	0	0	0	Dead (missing/unknown COD)	Dead (missing/unknown COD)	24	Dead	1	0	2
1187585	1	1	1	2	2	2	2	1	Regional	3	2	0	998	0	4	4	3	3	0	0	0	Alive or dead of other cause	Alive or dead due to cancer	93	Alive	3	0	2
1187635	2	1	2	2	2	6	2	1	Localized	3	1	0	999	0	3	18	0	3	0	0	0	Alive or dead of other cause	Alive or dead due to cancer	96	Alive	3	0	1
1187646	1	3	1	2	2	7	2	1	Localized	3	1	0	20	0	2	12	0	3	0	0	0	Alive or dead of other cause	Alive or dead due to cancer	30	Alive	2	0	1
1187723	1	3	2	1	2	7	2	1	Regional	3	2	0	20	0	3	33	3	3	0	0	1	Alive or dead of other cause	Alive or dead due to cancer	95	Alive	2	0	2
1187764	3	1	2	1	2	7	2	1	Regional	3	3	0	20	0	4	39	4	3	0	0	1	Alive or dead of other cause	Alive or dead due to cancer	94	Alive	2	0	3
1187798	2	2	2	1	2	7	2	1	Regional	1	2	0	20	0	1	15	2	3	0	0	1	Alive or dead of other cause	Alive or dead due to cancer	103	Alive	2	0	2
1187951	1	1	1	1	2	9	1	1	Localized	3	1	0	20	0	4	8	0	3	1	1	1	Alive or dead of other cause	Alive or dead due to cancer	94	Alive	2	0	1
1187975	2	3	1	2	2	8	1	1	Regional	3	2	0	20	0	4	26	3	3	0	0	0	Alive or dead of other cause	Alive or dead due to cancer	94	Alive	2	0	2
1187977	2	1	1	1	2	3	1	1	Localized	1	1	0	20	0	1	30	0	3	0	0	0	Alive or dead of other cause	Alive or dead due to cancer	93	Alive	2	0	1
1187979	2	1	1	1	2	1	2	1	Localized	1	1	0	20	0	2	21	0	3	0	0	0	Alive or dead of other cause	Alive or dead due to cancer	94	Alive	2	0	1
1188038	1	3	2	1	2	6	2	1	Regional	3	1	0	20	0	2	9	0	3	0	0	0	Alive or dead of other cause	Alive or dead due to cancer	78	Alive	2	0	1
1188184	1	3	1	2	2	7	2	1	Regional	2	2	0	998	0	1	1	1	3	0	0	0	Dead (attributable to this cancer dx)	Alive or dead due to cancer	1	Dead	3	0	2
1188336	1	3	2	1	2	2	1	1	Regional	4	1	0	998	0	1	10	0	3	0	0	0	Alive or dead of other cause	Alive or dead due to cancer	94	Alive	3	0	1
1188339	1	3	1	2	2	1	2	1	Localized	1	1	0	20	0	3	5	0	3	0	0	0	Alive or dead of other cause	Alive or dead due to cancer	87	Alive	2	0	1
1188386	1	3	1	2	2	2	1	1	Localized	1	1	0	20	0	2	1	0	3	0	0	0	Alive or dead of other cause	Alive or dead due to cancer	67	Alive	2	0	1
1188603	1	3	2	1	2	7	2	1	Regional	3	1	0	10	0	4	15	0	3	0	0	0	Dead (attributable to this cancer dx)	Alive or dead due to cancer	87	Dead	1	0	1
1188606	2	3	1	2	2	7	2	1	Localized	3	1	0	10	0	2	10	0	3	0	0	0	Alive or dead of other cause	Alive or dead due to cancer	102	Alive	1	0	1
1188608	2	1	1	2	2	4	1	1	Localized	3	1	0	20	0	2	12	0	3	0	0	0	Alive or dead of other cause	Dead (attributable to causes other than this cancer dx)	26	Dead	2	0	1
1188610	2	1	1	1	2	2	2	1	Regional	3	2	0	20	0	4	20	1	3	0	0	0	Alive or dead of other cause	Alive or dead due to cancer	101	Alive	2	0	2
1188645	2	2	2	2	2	9	2	2	Regional	1	2	0	20	1	1	9	2	3	2	1	1	Alive or dead of other cause	Alive or dead due to cancer	102	Alive	2	1	2
1188663	2	1	1	1	2	2	2	1	Regional	3	1	0	10	0	4	29	0	3	0	0	0	Alive or dead of other cause	Alive or dead due to cancer	36	Alive	1	0	1
1188665	1	3	1	1	2	2	2	1	Regional	3	2	0	10	0	2	19	2	3	0	0	1	Alive or dead of other cause	Alive or dead due to cancer	95	Alive	1	0	2
1188709	2	1	1	1	2	1	2	1	Localized	2	1	0	20	0	3	17	0	3	0	0	0	Alive or dead of other cause	Alive or dead due to cancer	99	Alive	2	0	1
1188765	1	1	2	2	2	8	2	1	Localized	1	1	0	20	0	1	12	0	3	0	0	0	Alive or dead of other cause	Alive or dead due to cancer	99	Alive	2	0	1
1188803	2	1	1	2	2	2	2	1	Regional	3	2	0	10	1	3	14	2	3	0	0	1	Dead (attributable to this cancer dx)	Alive or dead due to cancer	63	Dead	1	1	2
1188912	2	1	1	1	2	1	2	1	Regional	1	2	0	998	0	1	8	1	3	0	0	0	Dead (attributable to this cancer dx)	Alive or dead due to cancer	18	Dead	3	0	2
1188993	1	1	1	2	2	7	2	1	Localized	3	1	0	10	0	4	21	0	3	0	0	0	Alive or dead of other cause	Alive or dead due to cancer	105	Alive	1	0	1
1189110	1	1	2	1	2	2	2	1	Localized	2	1	0	20	0	3	14	0	3	0	0	0	Alive or dead of other cause	Alive or dead due to cancer	94	Alive	2	0	1
1189118	1	3	1	2	2	4	2	1	Localized	3	1	0	10	0	4	12	0	3	0	0	0	Alive or dead of other cause	Alive or dead due to cancer	94	Alive	1	0	1
1189120	2	1	2	2	2	7	2	1	Localized	3	1	0	20	0	3	18	0	3	0	0	0	Alive or dead of other cause	Alive or dead due to cancer	95	Alive	2	0	1
1189136	1	3	1	1	2	2	2	1	Localized	2	1	0	10	0	2	17	0	3	0	0	0	Alive or dead of other cause	Alive or dead due to cancer	94	Alive	1	0	1
1189191	1	1	1	2	2	2	2	1	Localized	1	1	0	20	0	1	19	0	3	0	0	0	Alive or dead of other cause	Alive or dead due to cancer	96	Alive	2	0	1
1189232	2	3	1	2	2	1	2	2	Localized	3	1	0	10	0	3	14	0	3	0	0	0	Alive or dead of other cause	Alive or dead due to cancer	103	Alive	1	0	1
1189263	2	1	1	2	2	1	2	1	Localized	3	1	0	10	0	4	19	0	3	0	0	0	Alive or dead of other cause	Dead (attributable to causes other than this cancer dx)	37	Dead	1	0	1
1189450	2	1	2	2	2	7	2	1	Localized	2	1	0	998	0	1	14	0	3	0	0	0	Alive or dead of other cause	Alive or dead due to cancer	95	Alive	3	0	1
1189472	2	1	2	2	2	2	2	1	Regional	3	2	0	20	0	4	24	2	3	0	0	1	Alive or dead of other cause	Alive or dead due to cancer	19	Alive	2	0	2
1189527	1	1	2	1	2	9	2	1	Distant	4	1	0	10	0	4	20	0	3	0	0	1	Alive or dead of other cause	Alive or dead due to cancer	98	Alive	1	0	1
1189536	1	3	1	2	2	7	2	1	Localized	1	1	0	999	0	1	9	0	3	0	0	0	Alive or dead of other cause	Alive or dead due to cancer	96	Alive	3	0	1
1189586	1	3	2	1	2	8	2	1	Regional	3	2	0	999	0	2	10	1	3	1	1	1	Dead (attributable to this cancer dx)	Alive or dead due to cancer	58	Dead	3	0	2
1189587	1	3	1	2	2	8	2	1	Regional	3	1	0	998	0	4	21	0	3	0	0	0	Dead (attributable to this cancer dx)	Alive or dead due to cancer	10	Dead	3	0	1
1189702	1	3	1	2	2	2	2	1	Localized	2	1	0	20	0	3	13	0	3	0	0	0	Alive or dead of other cause	Alive or dead due to cancer	95	Alive	2	0	1
1189806	1	1	1	1	2	6	3	1	Regional	4	3	0	20	990	4	33	11	3	0	0	0	Dead (attributable to this cancer dx)	Alive or dead due to cancer	14	Dead	2	1	4
1189843	1	1	2	2	2	8	2	1	Localized	3	1	0	20	0	3	19	0	3	0	0	0	Alive or dead of other cause	Alive or dead due to cancer	95	Alive	2	0	1
1189968	2	1	1	1	2	7	2	1	Localized	3	1	0	20	0	3	21	0	3	0	0	0	Alive or dead of other cause	Alive or dead due to cancer	88	Alive	2	0	1
1189971	2	1	2	2	2	1	2	1	Regional	3	3	0	20	0	4	38	4	3	0	0	0	Dead (attributable to this cancer dx)	Alive or dead due to cancer	58	Dead	2	0	3
1189978	1	3	2	1	2	7	2	1	Regional	4	2	0	20	0	4	20	3	3	0	0	1	Alive or dead of other cause	Alive or dead due to cancer	101	Alive	2	0	2
1190041	2	2	2	2	2	1	3	1	Regional	3	1	0	20	0	3	17	0	3	0	0	0	Dead (attributable to this cancer dx)	Alive or dead due to cancer	50	Dead	2	0	1
1190192	2	2	1	1	2	1	2	2	Localized	3	1	0	999	0	4	15	0	3	0	0	0	Alive or dead of other cause	Dead (attributable to causes other than this cancer dx)	74	Dead	3	0	1
1190248	3	3	1	1	2	1	2	1	Regional	2	2	0	20	0	2	12	2	3	0	0	1	Alive or dead of other cause	Alive or dead due to cancer	96	Alive	2	0	2
1190260	1	1	1	1	2	1	2	1	Localized	1	1	0	20	0	1	45	0	3	0	0	0	Alive or dead of other cause	Alive or dead due to cancer	97	Alive	2	0	1
1190435	1	1	2	1	2	7	2	1	Localized	2	1	0	20	0	3	40	0	3	0	0	0	Alive or dead of other cause	Alive or dead due to cancer	85	Alive	2	0	1
1190463	1	1	1	1	2	2	1	1	Localized	2	1	0	10	0	3	23	0	3	0	0	0	Alive or dead of other cause	Alive or dead due to cancer	93	Alive	1	0	1
1190483	1	1	1	1	2	1	2	1	Localized	2	1	0	998	0	3	4	0	3	0	0	0	Alive or dead of other cause	Alive or dead due to cancer	94	Alive	3	0	1
1190534	2	1	1	1	2	2	2	1	Localized	3	1	0	998	0	3	21	0	3	0	0	0	Alive or dead of other cause	Dead (attributable to causes other than this cancer dx)	41	Dead	3	0	1
1190597	2	3	1	1	2	4	2	1	Regional	3	2	0	998	1	4	4	1	3	0	0	0	Alive or dead of other cause	Dead (attributable to causes other than this cancer dx)	23	Dead	3	1	2
1190681	1	1	2	1	2	7	3	1	Regional	1	2	0	999	0	1	13	1	3	0	0	1	Alive or dead of other cause	Alive or dead due to cancer	68	Alive	3	0	2
1190708	2	1	2	1	2	1	2	1	Localized	1	1	0	20	0	3	13	0	3	0	0	0	Alive or dead of other cause	Alive or dead due to cancer	75	Alive	2	0	1
1190739	1	1	1	1	2	8	2	1	Regional	3	2	0	998	990	3	14	0	3	1	1	1	Dead (attributable to this cancer dx)	Alive or dead due to cancer	38	Dead	3	1	1
1190749	2	1	2	1	2	2	2	1	Localized	3	1	0	20	0	4	27	0	3	0	0	0	Alive or dead of other cause	Alive or dead due to cancer	95	Alive	2	0	1
1190950	2	1	1	1	2	2	1	1	Localized	2	1	0	998	0	4	13	0	3	0	0	0	Alive or dead of other cause	Alive or dead due to cancer	95	Alive	3	0	1
1190974	2	2	2	2	2	8	1	1	Regional	3	2	0	998	0	4	30	1	3	0	0	0	Dead (attributable to this cancer dx)	Alive or dead due to cancer	37	Dead	3	0	2
1190977	2	1	1	2	2	1	2	1	Localized	2	1	0	20	0	2	18	0	3	0	0	0	Dead (missing/unknown COD)	Dead (missing/unknown COD)	41	Dead	2	0	1
1191077	2	1	1	1	2	1	1	1	Regional	4	2	0	20	0	4	15	1	3	0	0	0	Dead (attributable to this cancer dx)	Alive or dead due to cancer	11	Dead	2	0	2
1191167	1	1	1	1	2	9	2	1	Regional	3	1	0	10	0	1	20	0	3	1	1	1	Dead (attributable to this cancer dx)	Alive or dead due to cancer	52	Dead	1	0	1
1191188	3	1	1	1	2	2	2	1	Regional	4	1	0	20	0	2	16	0	3	0	0	0	Dead (attributable to this cancer dx)	Alive or dead due to cancer	5	Dead	2	0	1
1191329	1	1	1	2	2	8	2	1	Regional	3	1	0	20	0	2	1	0	3	2	1	1	Alive or dead of other cause	Alive or dead due to cancer	95	Alive	2	0	1
1191446	2	1	2	1	2	7	2	1	Regional	2	2	0	20	0	3	20	1	3	0	0	1	Alive or dead of other cause	Alive or dead due to cancer	93	Alive	2	0	2
1191451	1	3	2	1	2	9	2	1	Localized	2	1	0	20	0	1	17	0	3	1	1	1	Alive or dead of other cause	Alive or dead due to cancer	91	Alive	2	0	1
1191468	2	1	2	1	2	9	2	1	Regional	2	2	0	20	6	1	39	0	3	0	0	0	Alive or dead of other cause	Alive or dead due to cancer	86	Alive	2	1	1
1191596	3	3	2	2	2	9	2	1	Regional	2	2	0	20	0	1	15	1	3	0	0	0	Alive or dead of other cause	Alive or dead due to cancer	94	Alive	2	0	2
1191801	1	2	1	1	2	3	3	1	Regional	3	2	0	998	0	1	10	1	3	0	0	0	Dead (attributable to this cancer dx)	Alive or dead due to cancer	5	Dead	3	0	2
1191925	1	3	2	2	2	9	2	2	Localized	3	1	0	998	0	2	6	0	3	3	1	1	Alive or dead of other cause	Alive or dead due to cancer	92	Alive	3	0	1
1192117	1	1	1	2	2	1	3	1	Localized	2	1	0	20	0	3	17	0	3	0	0	0	Alive or dead of other cause	Dead (attributable to causes other than this cancer dx)	49	Dead	2	0	1
1192123	2	1	1	1	2	2	3	1	Localized	3	1	0	999	0	4	26	0	3	0	0	0	Dead (attributable to this cancer dx)	Alive or dead due to cancer	7	Dead	3	0	1
1192124	3	1	1	2	2	4	2	1	Localized	3	1	0	20	0	4	14	0	3	0	0	0	Alive or dead of other cause	Dead (attributable to causes other than this cancer dx)	45	Dead	2	0	1
1192129	1	3	1	1	2	7	2	1	Localized	2	1	0	20	0	1	10	0	3	0	0	0	Alive or dead of other cause	Alive or dead due to cancer	89	Alive	2	0	1
1192224	2	1	2	2	2	9	2	1	Regional	3	2	0	10	0	3	9	2	3	1	1	1	Alive or dead of other cause	Alive or dead due to cancer	92	Alive	1	0	2
1192228	1	1	1	1	2	9	2	1	Localized	1	1	0	20	0	1	14	0	3	0	0	0	Alive or dead of other cause	Alive or dead due to cancer	91	Alive	2	0	1
1192292	3	1	1	1	2	9	2	1	Localized	3	1	0	999	0	2	6	0	3	1	1	1	Alive or dead of other cause	Alive or dead due to cancer	95	Alive	3	0	1
1192299	2	1	1	1	2	2	2	1	Regional	4	2	0	998	0	3	13	1	3	0	0	0	Alive or dead of other cause	Dead (attributable to causes other than this cancer dx)	1	Dead	3	0	2
1192411	2	1	2	1	2	7	2	1	Regional	3	2	0	10	990	4	30	3	3	0	0	1	Alive or dead of other cause	Alive or dead due to cancer	93	Alive	1	1	2
1192538	2	1	2	1	2	7	2	1	Localized	3	1	0	20	0	4	46	0	3	0	0	0	Alive or dead of other cause	Alive or dead due to cancer	95	Alive	2	0	1
1192539	1	1	2	2	2	7	3	1	Regional	3	3	0	20	0	3	37	18	3	0	0	1	Alive or dead of other cause	Alive or dead due to cancer	95	Alive	2	0	4
1192546	1	1	2	2	2	8	2	1	Regional	2	3	0	20	0	3	14	4	3	2	1	1	Alive or dead of other cause	Alive or dead due to cancer	97	Alive	2	0	3
1192681	2	1	1	2	2	8	2	1	Localized	3	1	0	998	0	3	32	0	3	0	0	0	Dead (attributable to this cancer dx)	Alive or dead due to cancer	68	Dead	3	0	1
1192691	1	1	1	1	2	8	2	1	Regional	3	1	0	20	0	2	16	0	3	0	0	0	Alive or dead of other cause	Alive or dead due to cancer	96	Alive	2	0	1
1192711	2	3	1	1	2	2	2	1	Localized	3	1	0	998	0	4	25	0	3	0	0	0	Alive or dead of other cause	Dead (attributable to causes other than this cancer dx)	42	Dead	3	0	1
1192733	2	1	2	2	2	7	2	1	Regional	3	3	0	20	1	4	18	4	3	0	0	1	Alive or dead of other cause	Alive or dead due to cancer	88	Alive	2	1	3
1192734	1	1	2	1	2	6	2	1	Regional	3	2	0	20	0	3	15	3	3	0	0	1	Alive or dead of other cause	Alive or dead due to cancer	88	Alive	2	0	2
1192859	1	1	1	2	2	1	2	1	Regional	3	2	0	998	0	3	15	3	3	0	0	1	Alive or dead of other cause	Alive or dead due to cancer	84	Alive	3	0	2
1192873	1	3	2	2	2	2	2	1	Regional	4	2	0	999	0	4	21	1	3	0	0	0	Dead (attributable to this cancer dx)	Alive or dead due to cancer	0	Dead	3	0	2
1193179	1	3	2	2	2	9	2	1	Regional	3	2	0	999	0	4	20	2	3	0	0	1	Dead (attributable to this cancer dx)	Alive or dead due to cancer	68	Dead	3	0	2
1193235	2	1	1	1	2	7	3	2	Regional	2	3	0	10	0	3	8	5	3	0	0	0	Alive or dead of other cause	Dead (attributable to causes other than this cancer dx)	45	Dead	1	0	3
1193354	2	3	2	2	2	7	2	1	Regional	3	2	0	20	0	3	12	3	3	0	0	1	Alive or dead of other cause	Alive or dead due to cancer	88	Alive	2	0	2
1193367	1	3	2	1	2	9	2	1	Regional	3	2	0	998	0	3	13	1	3	0	0	1	Dead (attributable to this cancer dx)	Alive or dead due to cancer	55	Dead	3	0	2
1193390	2	3	1	2	2	7	2	1	Regional	3	1	0	20	0	4	17	0	3	0	0	0	Alive or dead of other cause	Alive or dead due to cancer	36	Alive	2	0	1
1193464	1	1	1	1	2	1	4	2	Regional	4	3	0	999	2	3	25	10	3	0	0	1	Dead (attributable to this cancer dx)	Alive or dead due to cancer	12	Dead	3	1	4
1193681	2	3	2	1	2	1	2	1	Regional	2	2	0	999	0	3	15	1	3	0	0	1	Alive or dead of other cause	Alive or dead due to cancer	92	Alive	3	0	2
1193698	2	1	1	1	2	2	2	1	Regional	3	3	0	998	0	3	20	6	3	0	0	1	Alive or dead of other cause	Alive or dead due to cancer	94	Alive	3	0	3
1193805	3	1	1	1	2	1	2	1	Distant	4	2	0	10	990	4	36	2	3	0	0	1	Alive or dead of other cause	Alive or dead due to cancer	95	Alive	1	1	2
1193808	2	1	1	1	2	4	2	1	Localized	3	1	0	20	0	2	17	0	3	0	0	0	Alive or dead of other cause	Dead (attributable to causes other than this cancer dx)	27	Dead	2	0	1
1193819	1	1	1	1	2	5	2	1	Regional	3	3	0	10	0	4	18	5	3	0	0	1	Alive or dead of other cause	Dead (attributable to causes other than this cancer dx)	49	Dead	1	0	3
1193823	1	1	2	2	2	2	2	1	Localized	3	1	0	20	0	2	22	0	3	0	0	0	Alive or dead of other cause	Alive or dead due to cancer	94	Alive	2	0	1
1193832	1	1	2	1	2	9	2	1	Localized	2	1	0	20	0	1	13	0	3	1	1	1	Alive or dead of other cause	Alive or dead due to cancer	94	Alive	2	0	1
1193839	3	3	2	1	2	9	2	1	Regional	3	3	0	20	0	3	27	8	3	2	1	1	Dead (attributable to this cancer dx)	Alive or dead due to cancer	21	Dead	2	0	4
1193854	2	1	2	2	2	6	1	1	Localized	3	1	0	20	0	3	15	0	3	0	0	0	Alive or dead of other cause	Alive or dead due to cancer	93	Alive	2	0	1
1193863	1	1	2	2	2	7	2	1	Localized	1	1	0	20	0	2	12	0	3	0	0	0	Alive or dead of other cause	Alive or dead due to cancer	95	Alive	2	0	1
1193936	2	1	2	1	2	9	2	1	Regional	3	2	0	10	0	2	22	3	3	1	1	1	Dead (attributable to this cancer dx)	Alive or dead due to cancer	39	Dead	1	0	2
1193942	1	1	1	2	2	1	4	1	Regional	3	2	0	10	0	4	45	3	3	0	0	0	Alive or dead of other cause	Alive or dead due to cancer	93	Alive	1	0	2
1194006	1	3	1	2	2	7	2	1	Regional	3	2	0	20	0	4	13	2	3	0	0	1	Alive or dead of other cause	Alive or dead due to cancer	93	Alive	2	0	2
1194261	1	3	1	2	2	1	2	1	Localized	1	1	0	998	0	1	18	0	3	0	0	0	Alive or dead of other cause	Alive or dead due to cancer	94	Alive	3	0	1
1194302	2	2	1	1	2	1	4	2	Regional	3	2	0	999	0	4	12	3	3	0	0	1	Alive or dead of other cause	Alive or dead due to cancer	94	Alive	3	0	2
1194330	1	1	1	2	2	1	2	1	Localized	1	1	0	998	0	1	11	0	3	0	0	0	Alive or dead of other cause	Alive or dead due to cancer	95	Alive	3	0	1
1194368	1	1	1	2	2	9	2	2	Regional	3	2	0	998	0	3	8	1	3	1	1	1	Alive or dead of other cause	Alive or dead due to cancer	88	Alive	3	0	2
1194390	1	1	2	2	2	9	2	2	Regional	3	1	0	998	0	3	13	0	3	1	1	1	Alive or dead of other cause	Alive or dead due to cancer	61	Alive	3	0	1
1194409	1	1	1	2	2	10	2	1	Localized	3	1	0	20	0	3	12	0	3	0	0	0	Alive or dead of other cause	Alive or dead due to cancer	94	Alive	2	0	1
1194417	1	1	1	2	2	5	2	1	Localized	2	1	0	20	0	4	21	0	3	0	0	0	Alive or dead of other cause	Alive or dead due to cancer	94	Alive	2	0	1
1194511	2	3	2	2	2	2	2	1	Regional	2	2	0	10	0	3	28	2	3	0	0	1	Dead (attributable to this cancer dx)	Alive or dead due to cancer	25	Dead	1	0	2
1194517	2	1	1	2	2	5	2	1	Regional	4	2	0	998	0	4	13	2	3	0	0	0	Dead (attributable to this cancer dx)	Alive or dead due to cancer	34	Dead	3	0	2
1194541	2	1	1	1	2	2	2	1	Regional	3	2	0	20	0	3	29	2	3	0	0	0	Alive or dead of other cause	Dead (attributable to causes other than this cancer dx)	68	Dead	2	0	2
1194548	2	1	1	2	2	7	2	1	Regional	3	3	0	998	0	3	18	8	3	0	0	1	Dead (attributable to this cancer dx)	Alive or dead due to cancer	33	Dead	3	0	4
1194622	1	1	2	1	2	9	2	1	Regional	3	2	0	20	0	2	12	0	3	1	1	1	Alive or dead of other cause	Alive or dead due to cancer	93	Alive	2	0	1
1194699	1	3	1	1	2	7	2	1	Regional	3	2	0	10	0	2	23	3	3	0	0	1	Alive or dead of other cause	Alive or dead due to cancer	93	Alive	1	0	2
1194701	1	1	2	1	2	1	2	1	Localized	1	1	0	999	0	1	12	0	3	0	0	0	Alive or dead of other cause	Alive or dead due to cancer	95	Alive	3	0	1
1194720	2	1	1	1	2	9	3	1	Localized	2	1	0	999	0	4	27	0	3	0	0	0	Alive or dead of other cause	Dead (attributable to causes other than this cancer dx)	75	Dead	3	0	1
1194730	2	3	1	2	2	10	3	2	Regional	3	2	0	10	0	4	20	2	3	0	0	1	Dead (attributable to this cancer dx)	Alive or dead due to cancer	81	Dead	1	0	2
1194756	2	1	1	1	2	4	2	2	Regional	3	1	0	10	0	4	23	0	3	0	0	0	Alive or dead of other cause	Alive or dead due to cancer	92	Alive	1	0	1
1194867	1	1	1	1	2	4	2	1	Localized	3	1	0	998	0	3	20	0	3	0	0	0	Alive or dead of other cause	Alive or dead due to cancer	90	Alive	3	0	1
1194911	2	2	2	1	2	7	2	1	Localized	2	1	0	20	0	3	41	0	3	0	0	0	Alive or dead of other cause	Alive or dead due to cancer	97	Alive	2	0	1
1194914	2	1	1	2	2	9	3	1	Localized	2	1	0	10	0	3	3	0	3	1	1	1	Alive or dead of other cause	Alive or dead due to cancer	101	Alive	1	0	1
1195088	2	1	1	1	2	1	3	1	Localized	3	1	0	20	0	4	20	0	3	0	0	0	Alive or dead of other cause	Alive or dead due to cancer	88	Alive	2	0	1
1195103	1	1	1	1	2	2	4	1	Localized	2	1	0	20	0	3	24	0	3	0	0	0	Alive or dead of other cause	Alive or dead due to cancer	94	Alive	2	0	1
1195115	1	1	2	1	2	9	2	1	Localized	3	1	0	20	0	2	17	0	3	0	0	0	Alive or dead of other cause	Alive or dead due to cancer	93	Alive	2	0	1
1195186	2	1	1	1	2	4	2	1	Localized	3	1	0	20	0	3	8	0	3	0	0	0	Alive or dead of other cause	Dead (attributable to causes other than this cancer dx)	79	Dead	2	0	1
1195216	3	1	1	1	2	1	3	1	Regional	4	1	0	998	0	4	31	0	3	0	0	0	Alive or dead of other cause	Dead (attributable to causes other than this cancer dx)	89	Dead	3	0	1
1195245	2	1	1	2	2	8	2	1	Regional	3	3	0	20	0	4	17	6	3	2	1	1	Alive or dead of other cause	Alive or dead due to cancer	92	Alive	2	0	3
1195293	2	1	1	1	2	6	2	1	Regional	3	1	0	20	0	2	15	0	3	0	0	0	Alive or dead of other cause	Alive or dead due to cancer	93	Alive	2	0	1
1195306	1	1	1	2	2	1	2	1	Localized	1	1	0	20	0	3	14	0	3	0	0	0	Alive or dead of other cause	Alive or dead due to cancer	93	Alive	2	0	1
1195308	1	1	2	2	2	4	2	1	Regional	3	1	0	20	0	2	13	0	3	0	0	0	Alive or dead of other cause	Alive or dead due to cancer	93	Alive	2	0	1
1195637	2	1	1	1	2	1	2	2	Localized	3	1	0	998	0	3	26	0	3	0	0	0	Alive or dead of other cause	Dead (attributable to causes other than this cancer dx)	32	Dead	3	0	1
1195651	1	1	1	1	2	1	2	1	Localized	2	1	0	20	0	3	15	0	3	0	0	0	Alive or dead of other cause	Alive or dead due to cancer	95	Alive	2	0	1
1195848	2	1	1	1	2	4	2	1	Localized	2	1	0	20	0	3	21	0	3	0	0	0	Alive or dead of other cause	Dead (attributable to causes other than this cancer dx)	42	Dead	2	0	1
1195851	1	3	2	2	2	7	2	1	Regional	3	2	0	999	0	4	18	1	3	0	0	1	Alive or dead of other cause	Alive or dead due to cancer	98	Alive	3	0	2
1195980	1	3	2	2	2	9	2	1	Regional	3	3	0	10	0	3	12	8	3	1	1	1	Dead (attributable to this cancer dx)	Alive or dead due to cancer	30	Dead	1	0	4
1196190	1	3	2	1	2	2	2	1	Regional	3	3	0	10	0	4	25	5	3	0	0	0	Alive or dead of other cause	Alive or dead due to cancer	106	Alive	1	0	3
1196194	1	1	1	1	2	1	2	1	Localized	3	1	0	20	0	3	9	0	3	0	0	0	Dead (attributable to this cancer dx)	Alive or dead due to cancer	52	Dead	2	0	1
1196381	1	1	2	1	2	5	2	1	Regional	3	3	0	20	990	3	18	4	3	0	0	1	Alive or dead of other cause	Alive or dead due to cancer	92	Alive	2	1	3
1196393	1	1	2	2	2	4	2	1	Localized	2	1	0	20	0	3	21	0	3	0	0	0	Alive or dead of other cause	Alive or dead due to cancer	93	Alive	2	0	1
1196535	2	1	1	1	2	2	3	1	Regional	1	2	0	998	0	2	13	1	3	0	0	1	Alive or dead of other cause	Alive or dead due to cancer	94	Alive	3	0	2
1196591	1	1	2	2	2	8	2	1	Localized	3	1	0	10	0	3	14	0	3	0	0	1	Alive or dead of other cause	Alive or dead due to cancer	103	Alive	1	0	1
1196742	1	1	2	1	2	1	2	1	Regional	2	2	0	20	0	3	29	1	3	0	0	1	Alive or dead of other cause	Alive or dead due to cancer	94	Alive	2	0	2
1196798	2	3	1	1	2	9	2	1	Localized	2	1	0	20	0	2	2	0	3	1	1	1	Alive or dead of other cause	Alive or dead due to cancer	91	Alive	2	0	1
1196929	2	1	1	2	2	7	2	1	Regional	3	2	0	10	0	3	19	2	3	0	0	1	Alive or dead of other cause	Alive or dead due to cancer	91	Alive	1	0	2
1196940	2	1	2	1	2	1	2	1	Localized	2	1	0	999	0	4	29	0	3	0	0	0	Alive or dead of other cause	Alive or dead due to cancer	96	Alive	3	0	1
1197234	1	1	1	1	2	4	1	1	Localized	1	1	0	998	0	1	18	0	3	0	0	0	Alive or dead of other cause	Alive or dead due to cancer	93	Alive	3	0	1
1197315	1	3	1	2	2	7	2	1	Localized	2	1	0	20	0	3	18	0	3	0	0	0	Alive or dead of other cause	Alive or dead due to cancer	91	Alive	2	0	1
1197327	1	3	1	2	2	1	3	1	Regional	3	1	0	20	0	3	16	0	3	0	0	0	Alive or dead of other cause	Alive or dead due to cancer	91	Alive	2	0	1
1197337	1	3	1	1	2	5	2	1	Regional	3	1	0	20	0	3	22	0	3	0	0	0	Alive or dead of other cause	Alive or dead due to cancer	91	Alive	2	0	1
1197382	2	1	1	1	2	7	2	1	Localized	3	1	0	20	0	1	33	0	3	0	0	0	Alive or dead of other cause	Alive or dead due to cancer	93	Alive	2	0	1
1197459	2	1	2	1	2	7	3	1	Regional	3	3	0	20	0	2	23	4	3	0	0	0	Alive or dead of other cause	Alive or dead due to cancer	96	Alive	2	0	3
1197582	2	1	1	2	2	1	2	1	Regional	3	3	0	10	0	4	20	5	3	0	0	1	Alive or dead of other cause	Alive or dead due to cancer	91	Alive	1	0	3
1197646	2	1	1	2	2	2	3	2	Regional	3	2	0	998	0	4	50	1	3	0	0	0	Dead (attributable to this cancer dx)	Alive or dead due to cancer	27	Dead	3	0	2
1197759	1	3	1	1	2	2	3	1	Localized	2	1	0	20	0	3	11	0	3	0	0	0	Alive or dead of other cause	Alive or dead due to cancer	93	Alive	2	0	1
1197785	2	1	1	2	2	7	3	1	Regional	3	2	0	20	0	4	31	1	3	0	0	1	Alive or dead of other cause	Alive or dead due to cancer	93	Alive	2	0	2
1197794	1	1	1	2	2	9	2	1	Regional	3	2	0	20	0	4	14	1	3	1	1	1	Dead (attributable to this cancer dx)	Alive or dead due to cancer	34	Dead	2	0	2
1197810	2	2	2	1	2	7	2	1	Regional	3	2	0	10	0	3	14	3	3	0	0	1	Alive or dead of other cause	Alive or dead due to cancer	93	Alive	1	0	2
1197811	1	3	1	1	2	2	1	1	Localized	2	1	0	20	0	2	17	0	3	0	0	0	Alive or dead of other cause	Alive or dead due to cancer	93	Alive	2	0	1
1197905	2	2	2	1	2	1	2	1	Regional	3	2	0	10	3	4	18	2	3	0	0	1	Dead (attributable to this cancer dx)	Alive or dead due to cancer	31	Dead	1	1	2
1197917	1	1	1	2	2	7	2	1	Localized	3	1	0	20	0	4	19	0	3	0	0	0	Alive or dead of other cause	Alive or dead due to cancer	93	Alive	2	0	1
1197971	2	3	1	2	2	7	2	1	Regional	3	2	0	10	0	4	14	3	3	0	0	0	Alive or dead of other cause	Dead (attributable to causes other than this cancer dx)	58	Dead	1	0	2
1198018	1	1	1	2	2	1	2	1	Localized	3	1	0	20	0	3	16	0	3	0	0	0	Alive or dead of other cause	Alive or dead due to cancer	92	Alive	2	0	1
1198048	1	1	1	2	2	2	1	1	Regional	4	1	0	20	0	4	22	0	3	0	0	0	Alive or dead of other cause	Alive or dead due to cancer	86	Alive	2	0	1
1198229	1	1	2	2	2	8	2	1	Localized	2	1	0	10	0	3	21	0	3	0	0	0	Alive or dead of other cause	Alive or dead due to cancer	92	Alive	1	0	1
1198253	2	3	1	1	2	1	3	1	Regional	4	3	0	20	990	3	18	14	3	0	0	0	Dead (attributable to this cancer dx)	Alive or dead due to cancer	8	Dead	2	1	4
1198272	1	3	1	2	2	7	2	1	Localized	1	1	0	999	0	1	1	0	3	0	0	0	Alive or dead of other cause	Alive or dead due to cancer	88	Alive	3	0	1
1198288	1	3	1	2	2	7	1	1	Localized	2	1	0	999	0	3	15	0	3	0	0	0	Alive or dead of other cause	Alive or dead due to cancer	92	Alive	3	0	1
1198303	1	3	1	1	2	4	2	2	Regional	3	1	0	999	0	3	19	0	3	0	0	1	Alive or dead of other cause	Alive or dead due to cancer	30	Alive	3	0	1
1198312	1	3	1	2	2	7	2	1	Regional	3	2	0	20	0	2	3	1	3	0	0	0	Alive or dead of other cause	Alive or dead due to cancer	92	Alive	2	0	2
1198315	1	3	1	1	2	7	2	1	Regional	4	2	0	998	0	3	10	3	3	0	0	1	Alive or dead of other cause	Alive or dead due to cancer	98	Alive	3	0	2
1198330	1	1	2	2	2	8	2	1	Regional	3	2	0	10	0	4	20	2	3	2	1	1	Alive or dead of other cause	Alive or dead due to cancer	95	Alive	1	0	2
1198403	1	1	1	2	2	9	3	1	Localized	3	1	0	10	0	4	14	0	3	1	1	1	Dead (attributable to this cancer dx)	Alive or dead due to cancer	43	Dead	1	0	1
1198531	2	2	1	1	2	8	2	1	Regional	3	2	0	10	1	4	11	2	3	0	0	1	Alive or dead of other cause	Alive or dead due to cancer	93	Alive	1	1	2
1198573	2	2	1	2	2	8	2	1	Localized	3	1	0	999	0	3	12	0	3	2	1	0	Alive or dead of other cause	Dead (attributable to causes other than this cancer dx)	14	Dead	3	0	1
1198576	2	2	1	2	2	1	1	1	Regional	1	2	0	20	1	1	16	0	3	0	0	0	Alive or dead of other cause	Dead (attributable to causes other than this cancer dx)	7	Dead	2	1	1
1198586	1	3	1	2	2	7	2	1	Regional	3	1	0	998	0	1	10	0	3	0	0	0	Alive or dead of other cause	Alive or dead due to cancer	92	Alive	3	0	1
1198611	1	1	1	2	2	1	2	1	Localized	2	1	0	999	0	3	21	0	3	0	0	0	Alive or dead of other cause	Alive or dead due to cancer	93	Alive	3	0	1
1198612	2	2	1	1	2	4	2	1	Regional	3	2	0	10	0	3	6	1	3	0	0	0	Alive or dead of other cause	Alive or dead due to cancer	96	Alive	1	0	2
1198617	1	3	1	1	2	6	2	1	Localized	2	1	0	20	0	2	12	0	3	0	0	0	Alive or dead of other cause	Alive or dead due to cancer	95	Alive	2	0	1
1198619	2	1	1	2	2	7	2	1	Localized	2	1	0	20	0	4	12	0	3	0	0	0	Alive or dead of other cause	Dead (attributable to causes other than this cancer dx)	62	Dead	2	0	1
1198838	1	1	1	2	2	7	2	1	Localized	3	1	0	20	0	3	16	0	3	0	0	0	Alive or dead of other cause	Alive or dead due to cancer	92	Alive	2	0	1
1198865	1	1	2	2	2	9	2	1	Regional	3	2	0	20	0	1	6	1	3	1	1	1	Dead (attributable to this cancer dx)	Alive or dead due to cancer	88	Dead	2	0	2
1198989	2	1	1	1	2	2	2	1	Localized	3	1	0	998	0	3	16	0	3	0	0	0	Alive or dead of other cause	Alive or dead due to cancer	92	Alive	3	0	1
1199085	1	1	2	2	2	7	2	1	Localized	2	1	0	20	0	3	14	0	3	0	0	0	Alive or dead of other cause	Alive or dead due to cancer	83	Alive	2	0	1
1199474	2	1	1	1	2	1	2	1	Localized	3	1	0	998	0	2	30	0	3	0	0	0	Alive or dead of other cause	Alive or dead due to cancer	101	Alive	3	0	1
1199572	1	3	1	2	2	2	2	1	Regional	4	3	0	10	0	4	11	8	3	0	0	1	Dead (attributable to this cancer dx)	Alive or dead due to cancer	11	Dead	1	0	4
1199729	1	1	1	2	2	4	3	1	Localized	3	1	0	998	0	2	27	0	3	0	0	0	Dead (attributable to this cancer dx)	Alive or dead due to cancer	20	Dead	3	0	1
1199842	2	1	2	1	2	7	2	1	Regional	3	2	0	20	0	3	13	1	3	0	0	1	Alive or dead of other cause	Alive or dead due to cancer	91	Alive	2	0	2
1200133	2	1	2	1	2	1	2	1	Localized	3	1	0	20	0	4	20	0	3	0	0	0	Alive or dead of other cause	Alive or dead due to cancer	7	Alive	2	0	1
1200151	1	1	1	2	2	7	2	1	Localized	2	1	0	20	0	2	16	0	3	0	0	0	Alive or dead of other cause	Alive or dead due to cancer	94	Alive	2	0	1
1200168	2	1	2	1	2	9	2	1	Regional	2	3	0	20	0	3	15	10	3	2	1	1	Dead (attributable to this cancer dx)	Alive or dead due to cancer	86	Dead	2	0	4
1200269	2	1	1	1	2	4	2	1	Regional	3	2	0	998	0	4	46	1	3	0	0	1	Alive or dead of other cause	Alive or dead due to cancer	91	Alive	3	0	2
1200275	2	1	2	2	2	7	2	1	Localized	3	1	0	20	0	3	11	0	3	0	0	0	Alive or dead of other cause	Alive or dead due to cancer	91	Alive	2	0	1
1200279	2	1	1	1	2	7	2	1	Regional	3	2	0	10	0	3	15	3	3	0	0	1	Alive or dead of other cause	Alive or dead due to cancer	26	Alive	1	0	2
1200306	1	1	1	2	2	7	2	1	Regional	3	2	0	20	11	3	15	2	3	0	0	1	Dead (attributable to this cancer dx)	Alive or dead due to cancer	45	Dead	2	1	2
1200309	1	1	2	1	2	1	2	1	Regional	3	1	0	20	0	3	18	0	3	0	0	0	Alive or dead of other cause	Alive or dead due to cancer	93	Alive	2	0	1
1200318	1	1	1	2	2	9	2	1	Localized	3	1	0	10	0	4	24	0	3	0	0	0	Alive or dead of other cause	Alive or dead due to cancer	93	Alive	1	0	1
1200343	3	1	1	2	2	3	3	1	Regional	3	3	0	20	0	4	21	5	3	0	0	1	Alive or dead of other cause	Alive or dead due to cancer	91	Alive	2	0	3
1200374	1	3	1	1	2	1	4	1	Regional	4	3	0	10	0	4	12	4	3	0	0	1	Dead (attributable to this cancer dx)	Alive or dead due to cancer	10	Dead	1	0	3
1200544	2	1	1	2	2	1	2	1	Regional	3	2	0	998	0	4	9	1	3	0	0	0	Dead (attributable to this cancer dx)	Alive or dead due to cancer	7	Dead	3	0	2
1200556	2	1	1	1	2	10	2	1	Regional	3	1	0	20	0	2	16	0	3	0	0	0	Alive or dead of other cause	Dead (attributable to causes other than this cancer dx)	27	Dead	2	0	1
1200564	2	1	1	1	2	2	4	1	Regional	4	2	0	998	0	4	3	3	3	0	0	0	Dead (attributable to this cancer dx)	Alive or dead due to cancer	2	Dead	3	0	2
1200643	2	1	2	2	2	1	2	2	Regional	4	2	0	20	0	4	16	3	3	0	0	1	Alive or dead of other cause	Alive or dead due to cancer	93	Alive	2	0	2
1200652	2	1	1	1	2	1	2	1	Localized	2	1	0	20	0	3	33	0	3	0	0	0	Alive or dead of other cause	Alive or dead due to cancer	92	Alive	2	0	1
1200679	1	1	1	2	2	4	2	1	Regional	3	1	0	20	0	3	29	0	3	0	0	0	Alive or dead of other cause	Dead (attributable to causes other than this cancer dx)	70	Dead	2	0	1
1200691	2	1	2	1	2	4	2	2	Localized	3	1	0	20	0	4	13	0	3	0	0	0	Alive or dead of other cause	Alive or dead due to cancer	91	Alive	2	0	1
1200755	1	3	1	1	2	1	2	1	Regional	3	1	0	20	0	4	13	0	3	0	0	0	Alive or dead of other cause	Alive or dead due to cancer	94	Alive	2	0	1
1200970	2	1	1	1	2	4	2	1	Regional	4	3	0	10	990	3	9	6	3	0	0	0	Alive or dead of other cause	Dead (attributable to causes other than this cancer dx)	12	Dead	1	1	3
1201013	3	1	1	2	2	2	2	1	Regional	3	2	0	20	0	3	9	1	3	0	0	1	Alive or dead of other cause	Alive or dead due to cancer	92	Alive	2	0	2
1201028	2	3	1	1	2	2	2	2	Regional	3	2	0	20	0	3	14	1	3	0	0	0	Alive or dead of other cause	Alive or dead due to cancer	69	Alive	2	0	2
1201076	2	1	1	1	2	1	2	1	Regional	3	2	0	20	0	3	14	2	3	0	0	1	Alive or dead of other cause	Alive or dead due to cancer	91	Alive	2	0	2
1201289	1	3	1	1	2	5	2	1	Localized	3	1	0	20	0	2	18	0	3	0	0	0	Alive or dead of other cause	Alive or dead due to cancer	91	Alive	2	0	1
1201304	1	1	1	2	2	6	2	1	Regional	3	2	0	10	0	4	16	2	3	0	0	0	Alive or dead of other cause	Dead (attributable to causes other than this cancer dx)	91	Dead	1	0	2
1201316	1	1	1	1	2	1	2	1	Regional	2	2	0	999	0	3	16	1	3	0	0	1	Alive or dead of other cause	Alive or dead due to cancer	87	Alive	3	0	2
1201321	1	3	1	2	2	8	2	1	Localized	3	1	0	10	0	4	12	0	3	0	0	0	Alive or dead of other cause	Alive or dead due to cancer	91	Alive	1	0	1
1201554	1	1	2	2	2	9	2	1	Regional	3	2	0	20	0	3	24	0	3	1	1	1	Alive or dead of other cause	Alive or dead due to cancer	88	Alive	2	0	1
1201572	1	3	1	2	2	1	2	1	Localized	2	1	0	10	0	3	21	0	3	0	0	0	Alive or dead of other cause	Alive or dead due to cancer	94	Alive	1	0	1
1201576	1	3	2	1	2	6	2	1	Regional	3	3	0	20	1	3	14	4	3	0	0	1	Alive or dead of other cause	Alive or dead due to cancer	93	Alive	2	1	3
1201577	2	1	2	2	2	7	2	1	Regional	4	2	0	20	0	4	18	1	3	2	1	1	Alive or dead of other cause	Alive or dead due to cancer	94	Alive	2	0	2
1201584	2	3	1	2	2	7	2	1	Localized	2	1	0	999	0	3	14	0	3	0	0	0	Alive or dead of other cause	Alive or dead due to cancer	91	Alive	3	0	1
1201778	1	2	1	1	2	9	2	1	Regional	4	1	0	20	0	1	8	0	3	1	1	1	Dead (attributable to this cancer dx)	Alive or dead due to cancer	22	Dead	2	0	1
1201784	2	1	1	1	2	8	1	1	Localized	1	1	0	20	0	1	8	0	3	0	0	0	Alive or dead of other cause	Alive or dead due to cancer	90	Alive	2	0	1
1201822	1	1	1	2	2	4	2	1	Regional	3	1	0	20	0	2	14	0	3	0	0	0	Alive or dead of other cause	Alive or dead due to cancer	91	Alive	2	0	1
1201843	3	3	2	1	2	7	2	1	Regional	3	3	0	10	0	3	14	6	3	0	0	1	Alive or dead of other cause	Alive or dead due to cancer	90	Alive	1	0	3
1201872	3	1	2	2	2	9	2	1	Localized	2	1	0	20	0	2	4	0	3	1	1	1	Alive or dead of other cause	Alive or dead due to cancer	91	Alive	2	0	1
1201874	3	3	1	1	2	2	2	1	Regional	3	2	0	10	0	3	17	1	3	0	0	0	Dead (attributable to this cancer dx)	Alive or dead due to cancer	39	Dead	1	0	2
1201913	1	1	2	1	2	8	2	1	Regional	3	1	0	20	0	3	26	0	3	0	0	0	Alive or dead of other cause	Alive or dead due to cancer	91	Alive	2	0	1
1201943	3	1	2	1	2	1	2	1	Localized	1	1	0	20	0	1	22	0	3	0	0	0	Alive or dead of other cause	Alive or dead due to cancer	92	Alive	2	0	1
1202025	2	3	2	1	2	2	2	1	Localized	2	1	0	20	990	2	12	0	3	0	0	0	Alive or dead of other cause	Alive or dead due to cancer	91	Alive	2	1	1
1202027	1	1	1	1	2	2	2	2	Localized	3	1	0	10	0	4	18	0	3	0	0	0	Alive or dead of other cause	Alive or dead due to cancer	91	Alive	1	0	1
1202029	1	1	1	1	2	1	2	1	Regional	3	2	0	998	0	4	14	1	3	0	0	0	Alive or dead of other cause	Dead (attributable to causes other than this cancer dx)	45	Dead	3	0	2
1202166	1	1	1	2	2	2	2	1	Localized	3	1	0	997	0	3	12	0	3	0	0	0	Alive or dead of other cause	Dead (attributable to causes other than this cancer dx)	51	Dead	3	0	1
1202216	2	1	1	2	2	3	2	1	Regional	3	3	0	20	0	3	29	4	3	0	0	1	Alive or dead of other cause	Alive or dead due to cancer	93	Alive	2	0	3
1202219	2	2	2	1	2	4	2	1	Regional	3	2	0	999	0	4	15	2	3	0	0	1	Dead (attributable to this cancer dx)	Alive or dead due to cancer	66	Dead	3	0	2
1202221	1	2	2	2	2	4	2	1	Localized	3	1	0	20	0	4	11	0	3	0	0	0	Alive or dead of other cause	Alive or dead due to cancer	92	Alive	2	0	1
1202222	1	1	2	1	2	8	2	1	Localized	2	1	0	20	0	2	46	0	3	0	0	0	Alive or dead of other cause	Alive or dead due to cancer	91	Alive	2	0	1
1202227	2	1	1	1	2	9	2	1	Regional	3	1	0	20	0	3	22	0	3	1	1	1	Alive or dead of other cause	Alive or dead due to cancer	92	Alive	2	0	1
1202293	1	2	2	2	2	1	2	1	Localized	3	1	0	10	0	4	14	0	3	0	0	0	Dead (attributable to this cancer dx)	Alive or dead due to cancer	29	Dead	1	0	1
1202323	1	3	1	1	2	8	2	1	Regional	3	3	0	998	0	3	27	4	3	0	0	1	Dead (attributable to this cancer dx)	Alive or dead due to cancer	86	Dead	3	0	3
1202416	1	1	1	1	2	7	2	1	Localized	1	1	0	10	0	3	15	0	3	0	0	0	Dead (attributable to this cancer dx)	Alive or dead due to cancer	76	Dead	1	0	1
1202446	1	3	2	2	2	9	2	1	Regional	2	3	0	20	1	2	20	7	3	2	1	1	Dead (attributable to this cancer dx)	Alive or dead due to cancer	43	Dead	2	1	4
1202452	3	3	2	1	2	5	2	1	Regional	3	3	0	20	0	3	36	14	3	0	0	1	Alive or dead of other cause	Alive or dead due to cancer	90	Alive	2	0	4
1202482	1	1	1	1	2	4	2	1	Regional	3	2	0	20	0	3	17	2	3	0	0	1	Alive or dead of other cause	Alive or dead due to cancer	94	Alive	2	0	2
1202507	2	1	2	2	2	7	2	1	Regional	3	2	0	20	0	2	30	2	3	0	0	1	Alive or dead of other cause	Alive or dead due to cancer	90	Alive	2	0	2
1202528	1	1	1	2	2	7	2	1	Regional	3	2	0	10	0	3	10	3	3	0	0	1	Dead (attributable to this cancer dx)	Alive or dead due to cancer	4	Dead	1	0	2
1202530	1	1	1	2	2	2	2	1	Localized	2	1	0	998	0	1	13	0	3	0	0	0	Alive or dead of other cause	Dead (attributable to causes other than this cancer dx)	86	Dead	3	0	1
1202550	1	3	2	1	2	1	2	1	Localized	1	1	0	998	0	3	21	0	3	0	0	0	Alive or dead of other cause	Alive or dead due to cancer	89	Alive	3	0	1
1202636	2	1	2	2	2	7	3	2	Regional	3	3	0	20	0	2	14	12	3	0	0	1	Dead (attributable to this cancer dx)	Alive or dead due to cancer	15	Dead	2	0	4
1202639	3	1	1	1	2	2	3	1	Regional	3	1	0	20	0	3	7	0	3	0	0	0	Dead (attributable to this cancer dx)	Alive or dead due to cancer	45	Dead	2	0	1
1202849	2	1	1	2	2	8	2	1	Localized	3	1	0	999	0	4	16	0	3	0	0	0	Alive or dead of other cause	Alive or dead due to cancer	99	Alive	3	0	1
1202915	2	1	1	2	2	7	2	1	Localized	3	1	0	20	0	2	12	0	3	0	0	0	Alive or dead of other cause	Alive or dead due to cancer	91	Alive	2	0	1
1203114	2	1	1	1	2	1	2	2	Regional	3	2	0	10	0	3	14	1	3	0	0	0	Alive or dead of other cause	Dead (attributable to causes other than this cancer dx)	34	Dead	1	0	2
1203117	2	1	1	1	2	1	4	1	Regional	3	3	0	10	0	3	24	4	3	0	0	0	Alive or dead of other cause	Alive or dead due to cancer	87	Alive	1	0	3
1203119	2	1	2	1	2	1	3	1	Regional	3	2	0	999	0	4	29	1	3	0	0	1	Alive or dead of other cause	Alive or dead due to cancer	91	Alive	3	0	2
1203120	3	1	1	2	2	2	2	1	Localized	3	1	0	20	0	1	17	0	3	0	0	0	Alive or dead of other cause	Dead (attributable to causes other than this cancer dx)	28	Dead	2	0	1
1203123	2	1	1	2	2	2	3	1	Localized	3	1	0	10	0	4	13	0	3	0	0	0	Alive or dead of other cause	Dead (attributable to causes other than this cancer dx)	77	Dead	1	0	1
1203124	1	1	1	2	2	3	4	1	Regional	3	1	0	20	0	4	43	0	3	0	0	0	Alive or dead of other cause	Alive or dead due to cancer	91	Alive	2	0	1
1203126	2	3	1	1	2	4	2	1	Regional	4	1	0	10	0	2	20	0	3	0	0	0	Dead (attributable to this cancer dx)	Alive or dead due to cancer	0	Dead	1	0	1
1203130	1	1	1	1	2	7	2	1	Regional	3	2	0	20	1	2	28	1	3	0	0	1	Alive or dead of other cause	Alive or dead due to cancer	93	Alive	2	1	2
1203152	2	1	1	1	2	6	2	1	Localized	3	1	0	20	0	4	23	0	3	0	0	0	Dead (attributable to this cancer dx)	Alive or dead due to cancer	25	Dead	2	0	1
1203156	1	3	1	2	2	7	2	1	Regional	3	2	0	20	0	3	21	3	3	0	0	0	Alive or dead of other cause	Alive or dead due to cancer	93	Alive	2	0	2
1203158	1	1	1	2	2	6	1	1	Localized	1	1	0	998	0	2	14	0	3	0	0	0	Dead (attributable to this cancer dx)	Alive or dead due to cancer	66	Dead	3	0	1
1203159	2	2	1	2	2	1	2	1	Regional	3	3	0	998	0	3	15	4	3	0	0	0	Dead (attributable to this cancer dx)	Alive or dead due to cancer	0	Dead	3	0	3
1203167	1	1	2	2	2	9	2	1	Localized	2	1	0	998	0	2	13	0	3	0	0	0	Alive or dead of other cause	Alive or dead due to cancer	88	Alive	3	0	1
1203170	2	1	1	2	2	9	2	1	Regional	3	2	0	998	0	3	21	1	3	0	0	0	Dead (attributable to this cancer dx)	Alive or dead due to cancer	18	Dead	3	0	2
1203172	1	1	1	2	2	9	2	1	Localized	3	1	0	20	0	4	17	0	3	0	0	0	Alive or dead of other cause	Dead (attributable to causes other than this cancer dx)	88	Dead	2	0	1
1203404	1	3	1	2	2	9	2	1	Regional	3	2	0	10	2	2	10	3	3	1	1	1	Alive or dead of other cause	Alive or dead due to cancer	92	Alive	1	1	2
1203569	2	1	1	2	2	8	2	1	Regional	3	3	0	20	990	4	31	29	3	0	0	1	Dead (attributable to this cancer dx)	Alive or dead due to cancer	29	Dead	2	1	4
1203664	1	1	1	2	2	2	2	1	Regional	3	1	0	20	0	3	14	0	3	0	0	0	Alive or dead of other cause	Dead (attributable to causes other than this cancer dx)	57	Dead	2	0	1
1203667	3	1	1	1	2	1	2	1	Regional	3	2	0	20	0	3	16	3	3	0	0	0	Alive or dead of other cause	Alive or dead due to cancer	92	Alive	2	0	2
1203723	2	1	1	1	2	1	2	2	Localized	3	1	0	999	0	4	7	0	3	0	0	0	Alive or dead of other cause	Dead (attributable to causes other than this cancer dx)	1	Dead	3	0	1
1203725	2	1	1	2	2	2	2	2	Regional	4	1	0	10	0	4	14	0	3	0	0	0	Alive or dead of other cause	Dead (attributable to causes other than this cancer dx)	4	Dead	1	0	1
1203726	2	1	1	2	2	2	2	1	Localized	3	1	0	20	0	4	25	0	3	0	0	0	Alive or dead of other cause	Alive or dead due to cancer	87	Alive	2	0	1
1203866	1	3	2	1	2	7	2	1	Regional	3	2	0	999	0	4	23	1	3	0	0	1	Alive or dead of other cause	Alive or dead due to cancer	88	Alive	3	0	2
1203976	1	1	1	2	2	1	3	1	Regional	3	3	0	10	0	4	17	5	3	0	0	1	Dead (attributable to this cancer dx)	Alive or dead due to cancer	21	Dead	1	0	3
1203998	2	1	2	1	2	8	2	1	Regional	3	3	0	10	0	4	17	4	3	0	0	1	Alive or dead of other cause	Dead (attributable to causes other than this cancer dx)	14	Dead	1	0	3
1204078	2	3	2	1	2	6	2	1	Localized	3	1	0	20	0	4	21	0	3	0	0	0	Alive or dead of other cause	Alive or dead due to cancer	87	Alive	2	0	1
1204208	2	1	2	1	2	1	2	1	Localized	3	1	0	20	0	3	21	0	3	0	0	0	Alive or dead of other cause	Alive or dead due to cancer	45	Alive	2	0	1
1204211	2	2	2	2	2	7	1	1	Localized	3	1	0	998	0	4	24	0	3	0	0	1	Alive or dead of other cause	Alive or dead due to cancer	62	Alive	3	0	1
1204239	3	1	1	1	2	2	2	1	Regional	3	2	0	10	0	3	16	1	3	0	0	0	Alive or dead of other cause	Alive or dead due to cancer	89	Alive	1	0	2
1204356	1	1	1	2	2	7	2	1	Regional	3	2	0	20	0	2	14	1	3	0	0	1	Alive or dead of other cause	Alive or dead due to cancer	90	Alive	2	0	2
1204816	2	1	1	1	2	7	2	1	Regional	4	2	0	10	0	3	12	2	3	0	0	0	Alive or dead of other cause	Dead (attributable to causes other than this cancer dx)	66	Dead	1	0	2
1204854	1	1	1	2	2	2	3	1	Regional	3	2	0	20	990	4	19	2	3	0	0	1	Alive or dead of other cause	Alive or dead due to cancer	90	Alive	2	1	2
1204857	2	1	1	2	2	2	2	1	Regional	3	3	0	10	0	1	20	5	3	0	0	0	Alive or dead of other cause	Dead (attributable to causes other than this cancer dx)	4	Dead	1	0	3
1204860	1	1	2	2	2	7	2	1	Localized	1	1	0	20	0	4	10	0	3	0	0	0	Alive or dead of other cause	Alive or dead due to cancer	91	Alive	2	0	1
1204941	1	1	2	1	2	4	2	1	Localized	3	1	0	999	0	4	19	0	3	0	0	0	Alive or dead of other cause	Alive or dead due to cancer	102	Alive	3	0	1
1204943	1	1	2	2	2	4	2	1	Localized	1	1	0	20	0	1	14	0	3	0	0	0	Alive or dead of other cause	Alive or dead due to cancer	101	Alive	2	0	1
1205059	1	1	1	2	2	2	2	1	Localized	1	1	0	20	0	1	13	0	3	0	0	0	Alive or dead of other cause	Alive or dead due to cancer	102	Alive	2	0	1
1205090	1	1	2	2	2	4	2	1	Regional	4	1	0	20	0	3	18	0	3	0	0	1	Alive or dead of other cause	Alive or dead due to cancer	86	Alive	2	0	1
1205096	1	3	1	2	2	7	2	1	Localized	3	1	0	20	0	3	23	0	3	0	0	0	Alive or dead of other cause	Alive or dead due to cancer	90	Alive	2	0	1
1205110	2	1	1	1	2	2	4	1	Regional	3	2	0	20	0	4	21	1	3	0	0	0	Alive or dead of other cause	Alive or dead due to cancer	89	Alive	2	0	2
1205134	1	1	1	1	2	9	2	1	Localized	3	1	0	20	0	3	16	0	3	0	0	0	Alive or dead of other cause	Alive or dead due to cancer	88	Alive	2	0	1
1205323	3	1	1	2	2	1	4	1	Localized	2	1	0	20	0	1	16	0	3	0	0	0	Alive or dead of other cause	Alive or dead due to cancer	89	Alive	2	0	1
1205403	1	2	2	2	2	7	1	1	Localized	1	1	0	999	0	1	20	0	3	0	0	0	Dead (attributable to this cancer dx)	Alive or dead due to cancer	61	Dead	3	0	1
1205572	2	1	2	1	2	7	2	1	Localized	3	1	0	20	0	2	19	0	3	0	0	0	Alive or dead of other cause	Alive or dead due to cancer	90	Alive	2	0	1
1205585	2	1	1	1	2	2	3	1	Regional	3	2	0	20	0	2	19	1	3	0	0	0	Dead (attributable to this cancer dx)	Alive or dead due to cancer	15	Dead	2	0	2
1205595	1	2	1	2	2	1	2	1	Regional	3	2	0	10	1	4	19	1	3	0	0	1	Alive or dead of other cause	Alive or dead due to cancer	89	Alive	1	1	2
1205663	1	1	1	1	2	1	3	1	Localized	3	1	0	20	0	2	14	0	3	0	0	0	Alive or dead of other cause	Alive or dead due to cancer	94	Alive	2	0	1
1205728	1	3	1	2	2	7	2	1	Localized	3	1	0	10	0	2	9	0	3	0	0	0	Alive or dead of other cause	Alive or dead due to cancer	90	Alive	1	0	1
1206060	2	1	1	1	2	2	3	3	Regional	4	1	0	20	0	3	22	0	3	0	0	0	Alive or dead of other cause	Dead (attributable to causes other than this cancer dx)	16	Dead	2	0	1
1206285	2	1	2	2	2	2	1	1	Localized	1	1	0	10	0	1	14	0	3	0	0	0	Alive or dead of other cause	Dead (attributable to causes other than this cancer dx)	37	Dead	1	0	1
1206292	2	1	1	2	2	7	2	1	Localized	1	1	0	999	0	1	20	0	3	0	0	0	Alive or dead of other cause	Dead (attributable to causes other than this cancer dx)	6	Dead	3	0	1
1206309	1	3	2	1	2	1	2	1	Regional	3	2	0	20	0	3	16	1	3	0	0	0	Alive or dead of other cause	Alive or dead due to cancer	89	Alive	2	0	2
1206437	2	1	1	2	2	8	2	1	Distant	4	3	0	10	0	3	31	2	3	0	0	1	Dead (attributable to this cancer dx)	Alive or dead due to cancer	38	Dead	1	0	2
1206596	1	1	1	2	2	2	2	1	Regional	3	2	0	20	1	3	42	0	3	0	0	1	Alive or dead of other cause	Alive or dead due to cancer	91	Alive	2	1	1
1206635	1	1	1	1	2	3	3	1	Localized	3	1	0	20	0	4	24	0	3	0	0	0	Alive or dead of other cause	Dead (attributable to causes other than this cancer dx)	75	Dead	2	0	1
1206718	3	1	2	2	2	7	2	2	Regional	3	1	0	10	0	3	25	0	3	0	0	0	Dead (attributable to this cancer dx)	Alive or dead due to cancer	47	Dead	1	0	1
1206732	2	1	1	1	2	1	2	1	Regional	3	2	0	998	0	3	2	1	3	0	0	1	Dead (attributable to this cancer dx)	Alive or dead due to cancer	31	Dead	3	0	2
1206753	2	1	1	1	2	4	2	1	Localized	3	1	0	998	0	3	19	0	3	0	0	0	Alive or dead of other cause	Dead (attributable to causes other than this cancer dx)	32	Dead	3	0	1
1206984	2	3	1	1	2	8	3	1	Distant	4	3	0	20	0	3	23	14	3	0	0	0	Dead (attributable to this cancer dx)	Alive or dead due to cancer	7	Dead	2	0	4
1207005	1	3	2	1	2	1	2	1	Regional	3	2	0	10	0	3	20	2	3	0	0	1	Alive or dead of other cause	Alive or dead due to cancer	93	Alive	1	0	2
1207043	1	3	2	1	2	4	2	1	Regional	3	2	0	998	0	3	21	1	3	0	0	1	Dead (attributable to this cancer dx)	Alive or dead due to cancer	61	Dead	3	0	2
1207123	1	3	2	1	2	2	3	1	Regional	3	2	0	20	0	4	37	1	3	0	0	1	Alive or dead of other cause	Alive or dead due to cancer	91	Alive	2	0	2
1207182	1	1	1	2	2	9	2	1	Regional	3	1	0	20	0	4	39	0	3	2	1	1	Alive or dead of other cause	Alive or dead due to cancer	88	Alive	2	0	1
1207189	3	1	1	2	2	7	4	1	Regional	4	1	0	20	0	2	8	0	3	0	0	0	Dead (attributable to this cancer dx)	Alive or dead due to cancer	33	Dead	2	0	1
1207425	2	1	2	1	2	4	2	1	Localized	3	1	0	20	0	3	18	0	3	0	0	0	Alive or dead of other cause	Alive or dead due to cancer	89	Alive	2	0	1
1207499	2	1	2	1	2	7	2	1	Regional	3	2	0	998	0	4	15	3	3	0	0	1	Alive or dead of other cause	Alive or dead due to cancer	84	Alive	3	0	2
1207553	1	3	1	1	2	1	2	1	Localized	3	1	0	999	0	4	16	0	3	0	0	0	Alive or dead of other cause	Alive or dead due to cancer	87	Alive	3	0	1
1207586	1	1	2	2	2	9	2	1	Regional	3	3	0	10	0	3	18	4	3	1	1	1	Alive or dead of other cause	Alive or dead due to cancer	89	Alive	1	0	3
1207635	2	1	1	2	2	5	2	1	Regional	3	2	0	10	0	4	20	3	3	0	0	0	Dead (attributable to this cancer dx)	Alive or dead due to cancer	60	Dead	1	0	2
1207722	1	1	1	1	2	7	1	1	Localized	3	1	0	20	0	3	20	0	3	0	0	0	Alive or dead of other cause	Alive or dead due to cancer	94	Alive	2	0	1
1207783	2	1	1	1	2	7	3	2	Regional	3	2	0	10	0	3	14	1	3	0	0	1	Dead (attributable to this cancer dx)	Alive or dead due to cancer	58	Dead	1	0	2
1207785	1	1	1	1	2	7	2	1	Regional	3	2	0	10	0	2	19	1	3	0	0	1	Alive or dead of other cause	Alive or dead due to cancer	89	Alive	1	0	2
1207788	1	1	1	2	2	1	2	1	Localized	3	1	0	998	0	4	15	0	3	0	0	0	Alive or dead of other cause	Dead (attributable to causes other than this cancer dx)	66	Dead	3	0	1
1207797	1	1	1	1	2	9	2	1	Regional	3	2	0	10	0	3	22	2	3	2	1	1	Alive or dead of other cause	Alive or dead due to cancer	88	Alive	1	0	2
1207807	2	1	1	1	2	1	2	1	Regional	4	3	0	20	0	3	12	6	3	0	0	0	Dead (attributable to this cancer dx)	Alive or dead due to cancer	45	Dead	2	0	3
1207809	2	1	1	1	2	4	2	1	Regional	3	2	0	998	0	4	34	1	3	0	0	0	Dead (attributable to this cancer dx)	Alive or dead due to cancer	0	Dead	3	0	2
1207944	1	3	1	2	2	9	2	1	Localized	3	1	0	998	0	1	22	0	3	0	0	0	Alive or dead of other cause	Alive or dead due to cancer	89	Alive	3	0	1
1208149	1	1	2	1	2	6	2	1	Regional	3	2	0	999	0	4	12	1	3	0	0	1	Alive or dead of other cause	Alive or dead due to cancer	89	Alive	3	0	2
1208287	2	2	2	1	2	1	2	1	Localized	3	1	0	20	0	3	26	0	3	0	0	1	Alive or dead of other cause	Alive or dead due to cancer	89	Alive	2	0	1
1208569	1	1	1	2	2	4	3	1	Regional	3	1	0	999	0	4	25	0	3	0	0	1	Alive or dead of other cause	Alive or dead due to cancer	91	Alive	3	0	1
1208701	2	1	1	1	2	2	4	1	Localized	3	1	0	20	0	4	23	0	3	0	0	0	Alive or dead of other cause	Alive or dead due to cancer	92	Alive	2	0	1
1208704	2	1	2	1	2	7	3	1	Regional	4	2	0	10	1	4	31	1	3	0	0	1	Alive or dead of other cause	Alive or dead due to cancer	44	Alive	1	1	2
1208726	2	1	2	1	2	1	2	2	Localized	3	1	0	999	0	3	14	0	3	0	0	0	Alive or dead of other cause	Alive or dead due to cancer	75	Alive	3	0	1
1208756	2	2	1	2	2	7	4	2	Regional	4	2	0	10	0	4	21	1	3	0	0	1	Alive or dead of other cause	Alive or dead due to cancer	88	Alive	1	0	2
1208874	1	1	1	2	2	6	2	1	Regional	3	1	0	998	0	2	12	0	3	0	0	0	Alive or dead of other cause	Alive or dead due to cancer	85	Alive	3	0	1
1209192	2	3	1	1	2	9	2	1	Distant	4	1	0	998	0	3	20	0	3	0	0	0	Dead (attributable to this cancer dx)	Alive or dead due to cancer	3	Dead	3	0	1
1209201	2	1	1	1	2	2	2	1	Localized	2	1	0	998	0	3	25	0	3	0	0	0	Alive or dead of other cause	Dead (attributable to causes other than this cancer dx)	37	Dead	3	0	1
1209571	2	3	1	1	2	1	2	1	Regional	2	2	0	20	0	2	15	2	3	0	0	1	Alive or dead of other cause	Alive or dead due to cancer	89	Alive	2	0	2
1209686	1	3	1	1	2	9	2	1	Localized	1	1	0	998	0	1	14	0	3	0	0	0	Alive or dead of other cause	Alive or dead due to cancer	90	Alive	3	0	1
1209715	1	2	1	2	2	3	2	1	Regional	3	1	0	20	0	2	15	0	3	0	0	0	Alive or dead of other cause	Alive or dead due to cancer	92	Alive	2	0	1
1209768	1	3	1	2	2	4	2	1	Regional	3	1	0	20	0	2	12	0	3	0	0	0	Alive or dead of other cause	Alive or dead due to cancer	91	Alive	2	0	1
1209866	1	3	2	1	2	7	1	1	Regional	3	2	0	20	0	2	16	3	3	0	0	1	Alive or dead of other cause	Alive or dead due to cancer	61	Alive	2	0	2
1210106	1	3	1	2	2	6	2	1	Regional	3	1	0	998	0	2	5	0	3	0	0	0	Alive or dead of other cause	Alive or dead due to cancer	89	Alive	3	0	1
1210277	1	1	1	2	2	7	2	1	Regional	2	2	0	20	0	2	23	1	3	0	0	1	Alive or dead of other cause	Alive or dead due to cancer	90	Alive	2	0	2
1210488	1	3	1	2	2	1	2	1	Localized	2	1	0	998	0	3	21	0	3	0	0	0	Dead (attributable to this cancer dx)	Alive or dead due to cancer	69	Dead	3	0	1
1210505	2	1	1	1	2	1	2	2	Regional	3	3	0	10	0	4	17	5	3	0	0	0	Dead (attributable to this cancer dx)	Alive or dead due to cancer	7	Dead	1	0	3
1210519	1	3	2	2	2	2	3	1	Regional	3	3	0	20	0	3	29	4	3	0	0	1	Alive or dead of other cause	Alive or dead due to cancer	89	Alive	2	0	3
1210607	2	3	1	1	2	9	2	1	Regional	2	2	0	20	0	2	8	1	3	2	1	1	Alive or dead of other cause	Alive or dead due to cancer	88	Alive	2	0	2
1210904	1	1	1	2	2	3	3	1	Regional	3	3	0	10	0	2	20	18	3	0	0	1	Alive or dead of other cause	Dead (attributable to causes other than this cancer dx)	20	Dead	1	0	4
1210973	3	1	1	2	2	9	2	1	Regional	2	3	0	10	0	3	10	4	3	1	1	1	Alive or dead of other cause	Dead (attributable to causes other than this cancer dx)	89	Dead	1	0	3
1211078	2	1	2	2	2	4	2	1	Regional	3	2	0	20	0	3	7	3	3	0	0	1	Dead (attributable to this cancer dx)	Alive or dead due to cancer	87	Dead	2	0	2
1211232	1	1	1	2	2	1	2	2	Localized	2	1	0	20	0	2	17	0	3	0	0	0	Alive or dead of other cause	Alive or dead due to cancer	87	Alive	2	0	1
1211431	1	3	1	1	2	8	3	1	Regional	3	3	0	10	1	3	31	24	3	0	0	0	Dead (attributable to this cancer dx)	Alive or dead due to cancer	17	Dead	1	1	4
1211682	1	3	2	1	2	9	2	1	Localized	3	1	0	20	0	3	12	0	3	1	1	1	Alive or dead of other cause	Alive or dead due to cancer	89	Alive	2	0	1
1211947	3	1	1	1	2	2	3	1	Regional	2	2	0	20	0	1	35	2	3	0	0	1	Alive or dead of other cause	Alive or dead due to cancer	89	Alive	2	0	2
1211949	3	1	1	2	2	2	2	2	Regional	4	3	0	20	0	4	12	9	3	0	0	1	Dead (attributable to this cancer dx)	Alive or dead due to cancer	9	Dead	2	0	4
1212049	1	1	1	2	2	9	1	1	Regional	3	1	0	20	0	2	4	0	3	1	1	1	Alive or dead of other cause	Alive or dead due to cancer	66	Alive	2	0	1
1212115	1	3	1	1	2	6	2	1	Localized	3	1	0	999	0	3	21	0	3	0	0	0	Alive or dead of other cause	Alive or dead due to cancer	59	Alive	3	0	1
1212162	2	1	2	1	2	7	2	1	Localized	2	1	0	998	0	2	21	0	3	0	0	0	Alive or dead of other cause	Alive or dead due to cancer	89	Alive	3	0	1
1212297	1	1	1	2	2	4	2	1	Localized	3	1	0	20	0	3	23	0	3	0	0	1	Alive or dead of other cause	Alive or dead due to cancer	92	Alive	2	0	1
1212298	3	1	2	2	2	7	2	1	Localized	1	1	0	20	0	1	13	0	3	0	0	0	Alive or dead of other cause	Alive or dead due to cancer	90	Alive	2	0	1
1212398	1	1	1	1	2	1	3	1	Regional	4	2	0	10	0	4	1	1	3	2	1	0	Dead (attributable to this cancer dx)	Alive or dead due to cancer	7	Dead	1	0	2
1212604	1	1	2	1	2	7	2	1	Localized	2	1	0	998	0	4	20	0	3	0	0	0	Alive or dead of other cause	Alive or dead due to cancer	90	Alive	3	0	1
1212778	1	1	2	2	2	9	2	1	Localized	1	1	0	20	0	1	14	0	3	0	0	0	Alive or dead of other cause	Alive or dead due to cancer	89	Alive	2	0	1
1212812	1	3	2	2	2	9	2	1	Regional	3	2	0	10	0	4	25	2	3	1	1	1	Alive or dead of other cause	Alive or dead due to cancer	88	Alive	1	0	2
1213024	2	1	1	1	2	7	2	1	Localized	2	1	0	20	0	1	10	0	3	0	0	0	Alive or dead of other cause	Alive or dead due to cancer	90	Alive	2	0	1
1213087	2	1	1	2	2	8	3	1	Regional	4	3	0	998	2	4	5	5	3	0	0	0	Dead (attributable to this cancer dx)	Alive or dead due to cancer	3	Dead	3	1	3
1213204	1	3	1	1	2	6	2	1	Regional	3	1	0	999	0	3	7	0	3	0	0	1	Alive or dead of other cause	Alive or dead due to cancer	89	Alive	3	0	1
1213360	2	2	1	1	2	7	3	1	Localized	3	1	0	10	0	4	20	0	3	0	0	0	Alive or dead of other cause	Dead (attributable to causes other than this cancer dx)	66	Dead	1	0	1
1213363	2	2	2	2	2	9	2	1	Regional	3	2	0	10	0	4	10	0	3	1	1	1	Dead (attributable to this cancer dx)	Alive or dead due to cancer	79	Dead	1	0	1
1213511	3	1	1	1	2	2	3	1	Localized	3	1	0	10	0	3	19	0	3	0	0	0	Alive or dead of other cause	Dead (attributable to causes other than this cancer dx)	81	Dead	1	0	1
1213515	3	1	1	1	2	5	2	2	Regional	3	3	0	10	0	3	31	30	3	0	0	0	Alive or dead of other cause	Dead (attributable to causes other than this cancer dx)	0	Dead	1	0	4
1213773	3	1	2	1	2	2	2	1	Localized	3	1	0	20	0	3	20	0	3	0	0	0	Alive or dead of other cause	Alive or dead due to cancer	69	Alive	2	0	1
1213789	1	1	1	1	2	6	2	1	Regional	3	2	0	10	990	3	79	2	3	0	0	1	Alive or dead of other cause	Alive or dead due to cancer	88	Alive	1	1	2
1213808	1	1	2	2	2	1	3	1	Regional	3	3	0	999	0	4	22	18	3	0	0	0	Dead (attributable to this cancer dx)	Alive or dead due to cancer	0	Dead	3	0	4
1213887	1	3	2	2	2	7	2	1	Localized	2	1	0	20	0	2	15	0	3	0	0	0	Alive or dead of other cause	Alive or dead due to cancer	87	Alive	2	0	1
1213891	2	1	1	1	2	6	2	1	Localized	3	1	0	998	0	4	25	0	3	0	0	0	Alive or dead of other cause	Alive or dead due to cancer	88	Alive	3	0	1
1214038	2	3	2	2	2	8	2	1	Regional	2	2	0	10	0	3	14	2	3	2	1	1	Dead (attributable to this cancer dx)	Alive or dead due to cancer	26	Dead	1	0	2
1214226	1	1	2	2	2	7	2	1	Localized	3	1	0	999	0	4	35	0	3	0	0	1	Alive or dead of other cause	Alive or dead due to cancer	88	Alive	3	0	1
1214314	2	3	1	1	2	7	2	1	Regional	3	3	0	10	0	3	18	10	3	0	0	0	Dead (attributable to this cancer dx)	Alive or dead due to cancer	45	Dead	1	0	4
1214409	1	1	2	1	2	9	2	1	Regional	2	2	0	20	0	1	13	1	3	0	0	1	Alive or dead of other cause	Alive or dead due to cancer	89	Alive	2	0	2
1214448	2	3	1	1	2	1	2	1	Regional	4	3	0	10	0	4	15	5	3	0	0	0	Dead (attributable to this cancer dx)	Alive or dead due to cancer	11	Dead	1	0	3
1214453	1	3	1	2	2	7	1	1	Localized	1	1	0	10	0	4	33	0	3	0	0	0	Alive or dead of other cause	Alive or dead due to cancer	87	Alive	1	0	1
1214498	1	1	1	1	2	1	2	1	Localized	2	1	0	20	0	3	14	0	3	0	0	0	Alive or dead of other cause	Alive or dead due to cancer	89	Alive	2	0	1
1214515	1	1	2	1	2	7	2	1	Localized	3	1	0	999	0	3	26	0	3	0	0	1	Alive or dead of other cause	Alive or dead due to cancer	88	Alive	3	0	1
1214517	2	3	1	1	2	7	2	1	Regional	4	2	0	999	0	3	22	1	3	0	0	1	Dead (attributable to this cancer dx)	Alive or dead due to cancer	20	Dead	3	0	2
1214607	3	1	2	2	2	7	2	1	Localized	3	1	0	20	0	3	21	0	3	0	0	0	Dead (attributable to this cancer dx)	Alive or dead due to cancer	49	Dead	2	0	1
1214628	2	1	2	2	2	6	2	1	Regional	3	3	0	10	0	3	19	6	3	0	0	1	Alive or dead of other cause	Alive or dead due to cancer	89	Alive	1	0	3
1214784	2	1	1	1	2	7	2	2	Regional	3	1	0	10	0	4	14	0	3	0	0	0	Dead (attributable to this cancer dx)	Alive or dead due to cancer	21	Dead	1	0	1
1214796	2	3	1	2	2	7	2	1	Regional	3	1	0	999	0	3	9	0	3	0	0	0	Alive or dead of other cause	Alive or dead due to cancer	0	Alive	3	0	1
1214797	2	1	1	1	2	1	3	1	Regional	4	2	0	10	0	4	12	2	3	0	0	0	Dead (attributable to this cancer dx)	Alive or dead due to cancer	11	Dead	1	0	2
1214799	1	1	2	1	2	7	2	1	Regional	4	2	0	20	0	4	34	3	3	0	0	0	Alive or dead of other cause	Alive or dead due to cancer	92	Alive	2	0	2
1214822	1	3	2	2	2	4	2	1	Regional	4	1	0	20	0	3	15	0	3	0	0	1	Dead (attributable to this cancer dx)	Alive or dead due to cancer	36	Dead	2	0	1
1214825	1	3	1	2	2	7	2	1	Regional	3	1	0	10	0	2	10	0	3	0	0	0	Dead (attributable to this cancer dx)	Alive or dead due to cancer	25	Dead	1	0	1
1214838	2	2	2	2	2	1	2	1	Localized	3	1	0	10	0	4	40	0	3	0	0	0	Alive or dead of other cause	Alive or dead due to cancer	88	Alive	1	0	1
1214892	1	1	2	1	2	4	2	2	Localized	2	1	0	998	0	4	24	0	3	0	0	0	Alive or dead of other cause	Alive or dead due to cancer	87	Alive	3	0	1
1215073	1	1	1	1	2	2	1	1	Localized	2	1	0	998	0	3	19	0	3	0	0	0	Alive or dead of other cause	Alive or dead due to cancer	89	Alive	3	0	1
1215196	1	1	2	1	2	6	2	1	Regional	3	3	0	10	0	2	23	5	3	0	0	1	Alive or dead of other cause	Dead (attributable to causes other than this cancer dx)	8	Dead	1	0	3
1215248	2	1	2	2	2	1	2	1	Regional	4	1	0	998	0	4	12	0	3	0	0	1	Alive or dead of other cause	Alive or dead due to cancer	91	Alive	3	0	1
1215284	2	1	1	1	2	8	2	1	Regional	3	1	0	10	0	3	20	0	3	0	0	0	Alive or dead of other cause	Dead (attributable to causes other than this cancer dx)	79	Dead	1	0	1
1215313	1	1	1	2	2	2	2	1	Localized	2	1	0	20	0	4	19	0	3	0	0	0	Alive or dead of other cause	Dead (attributable to causes other than this cancer dx)	87	Dead	2	0	1
1215315	2	1	2	1	2	7	2	1	Localized	2	1	0	998	0	2	22	0	3	0	0	0	Alive or dead of other cause	Alive or dead due to cancer	90	Alive	3	0	1
1215319	1	1	2	1	2	6	2	1	Regional	3	1	0	998	0	4	16	0	3	0	0	0	Alive or dead of other cause	Alive or dead due to cancer	90	Alive	3	0	1
1215349	2	2	2	2	2	9	2	1	Localized	2	1	0	20	0	3	16	0	3	0	0	0	Alive or dead of other cause	Alive or dead due to cancer	87	Alive	2	0	1
1215427	1	1	2	2	2	2	2	1	Localized	1	1	0	20	0	4	16	0	3	0	0	0	Alive or dead of other cause	Alive or dead due to cancer	86	Alive	2	0	1
1215432	2	3	2	2	2	5	3	1	Regional	3	1	0	20	0	3	8	0	3	0	0	1	Alive or dead of other cause	Alive or dead due to cancer	86	Alive	2	0	1
1215455	2	3	1	1	2	7	2	1	Localized	2	1	0	10	0	3	14	0	3	0	0	0	Alive or dead of other cause	Alive or dead due to cancer	85	Alive	1	0	1
1215461	1	1	1	1	2	9	2	1	Regional	4	2	0	10	990	2	7	2	3	1	1	1	Dead (attributable to this cancer dx)	Alive or dead due to cancer	65	Dead	1	1	2
1215500	2	1	2	2	2	3	4	1	Regional	4	1	0	20	0	4	15	0	3	0	0	1	Alive or dead of other cause	Alive or dead due to cancer	87	Alive	2	0	1
1215624	1	3	1	2	2	9	2	2	Regional	3	3	0	20	0	2	25	5	3	2	1	1	Alive or dead of other cause	Alive or dead due to cancer	90	Alive	2	0	3
1215768	2	1	1	1	2	1	4	1	Regional	3	3	0	999	0	3	12	6	3	0	0	1	Alive or dead of other cause	Dead (attributable to causes other than this cancer dx)	88	Dead	3	0	3
1215877	2	1	2	2	2	7	2	1	Regional	1	2	0	20	0	1	20	1	3	0	0	0	Alive or dead of other cause	Alive or dead due to cancer	94	Alive	2	0	2
1215978	1	1	1	1	2	7	2	1	Regional	3	2	0	20	0	3	26	3	3	0	0	1	Alive or dead of other cause	Alive or dead due to cancer	91	Alive	2	0	2
1215981	1	1	1	2	2	9	2	1	Regional	4	1	0	30	990	4	5	0	3	0	0	1	Dead (attributable to this cancer dx)	Alive or dead due to cancer	7	Dead	3	1	1
1215984	1	3	2	2	2	9	2	1	Regional	3	3	0	10	1	4	16	5	3	2	1	1	Dead (attributable to this cancer dx)	Alive or dead due to cancer	73	Dead	1	1	3
1216012	2	3	1	1	2	7	2	1	Localized	3	1	0	999	0	3	42	0	3	0	0	0	Alive or dead of other cause	Alive or dead due to cancer	90	Alive	3	0	1
1216041	3	1	1	1	2	1	2	1	Localized	2	1	0	20	0	3	27	0	3	0	0	0	Alive or dead of other cause	Alive or dead due to cancer	88	Alive	2	0	1
1216111	3	1	1	1	2	7	2	1	Localized	1	1	0	20	0	1	11	0	3	0	0	0	Alive or dead of other cause	Alive or dead due to cancer	85	Alive	2	0	1
1216236	1	1	1	2	2	1	2	1	Localized	3	1	0	20	0	3	11	0	3	0	0	0	Alive or dead of other cause	Alive or dead due to cancer	88	Alive	2	0	1
1216342	1	3	2	1	2	7	2	1	Regional	3	2	0	20	0	4	40	2	3	0	0	1	Alive or dead of other cause	Alive or dead due to cancer	87	Alive	2	0	2
1216362	1	1	2	2	2	6	2	1	Regional	2	2	0	20	0	2	20	1	3	0	0	1	Alive or dead of other cause	Alive or dead due to cancer	90	Alive	2	0	2
1216395	1	1	2	1	2	1	2	1	Localized	1	1	0	998	0	1	36	0	3	0	0	0	Alive or dead of other cause	Alive or dead due to cancer	88	Alive	3	0	1
1216401	2	1	2	2	2	1	2	1	Regional	3	3	0	999	1	4	26	7	3	0	0	1	Alive or dead of other cause	Alive or dead due to cancer	83	Alive	3	1	4
1216428	2	1	1	1	2	7	2	1	Localized	2	1	0	20	0	3	15	0	3	0	0	0	Alive or dead of other cause	Alive or dead due to cancer	49	Alive	2	0	1
1216540	2	1	1	2	2	6	2	1	Regional	4	1	0	999	0	4	22	0	3	0	0	0	Alive or dead of other cause	Alive or dead due to cancer	87	Alive	3	0	1
1216698	1	1	2	2	2	8	2	1	Localized	3	1	0	20	0	3	10	0	3	0	0	1	Alive or dead of other cause	Alive or dead due to cancer	86	Alive	2	0	1
1216767	2	2	1	1	2	1	3	1	Regional	3	2	0	20	0	3	15	1	3	0	0	1	Alive or dead of other cause	Dead (attributable to causes other than this cancer dx)	56	Dead	2	0	2
1216829	1	3	1	1	2	4	2	1	Regional	3	1	0	10	0	3	17	0	3	0	0	0	Alive or dead of other cause	Dead (attributable to causes other than this cancer dx)	32	Dead	1	0	1
1216971	1	3	2	1	2	5	2	1	Localized	2	1	0	999	0	1	5	0	3	0	0	0	Alive or dead of other cause	Alive or dead due to cancer	86	Alive	3	0	1
1217076	1	1	1	1	2	4	2	1	Regional	2	2	0	20	0	2	32	3	3	0	0	1	Alive or dead of other cause	Alive or dead due to cancer	87	Alive	2	0	2
1217201	2	1	1	2	2	2	2	1	Regional	2	2	0	999	0	2	12	3	3	0	0	0	Dead (attributable to this cancer dx)	Alive or dead due to cancer	56	Dead	3	0	2
1217231	1	1	1	1	2	4	2	2	Localized	1	1	0	20	0	1	26	0	3	0	0	0	Alive or dead of other cause	Alive or dead due to cancer	91	Alive	2	0	1
1217235	1	1	2	1	2	4	3	1	Regional	3	2	0	10	0	4	23	3	3	0	0	0	Alive or dead of other cause	Alive or dead due to cancer	88	Alive	1	0	2
1217236	1	1	1	1	2	5	2	1	Regional	4	1	0	998	0	2	21	0	3	0	0	0	Alive or dead of other cause	Alive or dead due to cancer	80	Alive	3	0	1
1217294	2	1	2	1	2	9	2	1	Regional	3	3	0	999	50	4	15	9	3	2	1	1	Dead (attributable to this cancer dx)	Alive or dead due to cancer	32	Dead	3	1	4
1217376	2	3	1	1	2	2	2	1	Localized	1	1	0	20	0	1	6	0	3	0	0	0	Alive or dead of other cause	Alive or dead due to cancer	88	Alive	2	0	1
1217499	2	1	2	1	2	7	2	1	Localized	3	1	0	20	0	4	27	0	3	0	0	0	Alive or dead of other cause	Alive or dead due to cancer	77	Alive	2	0	1
1217558	2	2	2	2	2	7	2	1	Regional	3	3	0	999	990	4	7	4	3	0	0	0	Dead (attributable to this cancer dx)	Alive or dead due to cancer	15	Dead	3	1	3
1217641	1	3	1	2	2	8	2	1	Regional	3	3	0	998	0	4	33	7	3	0	0	0	Dead (attributable to this cancer dx)	Alive or dead due to cancer	27	Dead	3	0	4
1217720	3	1	1	1	2	3	2	2	Localized	3	1	0	998	0	4	14	0	3	0	0	0	Alive or dead of other cause	Alive or dead due to cancer	28	Alive	3	0	1
1218172	1	1	1	2	2	7	2	1	Regional	1	2	0	20	0	1	10	3	3	0	0	1	Alive or dead of other cause	Alive or dead due to cancer	85	Alive	2	0	2
1218175	1	1	2	1	2	2	2	1	Localized	2	1	0	998	0	3	22	0	3	0	0	0	Alive or dead of other cause	Alive or dead due to cancer	77	Alive	3	0	1
1218536	2	1	1	1	2	1	2	1	Localized	3	1	0	10	0	3	14	0	3	0	0	0	Alive or dead of other cause	Alive or dead due to cancer	86	Alive	1	0	1
1218695	2	2	2	2	2	4	3	1	Localized	3	1	0	998	0	1	16	0	3	0	0	0	Alive or dead of other cause	Alive or dead due to cancer	88	Alive	3	0	1
1218725	2	1	1	1	2	2	2	1	Localized	3	1	0	20	0	3	19	0	3	0	0	0	Alive or dead of other cause	Alive or dead due to cancer	86	Alive	2	0	1
1218770	1	3	1	2	2	7	2	1	Regional	4	3	0	20	990	2	12	8	3	2	1	1	Dead (attributable to this cancer dx)	Alive or dead due to cancer	77	Dead	2	1	4
1218824	2	3	1	1	2	4	2	2	Regional	4	1	0	999	0	3	17	0	3	0	0	0	Alive or dead of other cause	Alive or dead due to cancer	88	Alive	3	0	1
1218953	1	3	1	2	2	1	2	1	Localized	1	1	0	20	0	2	16	0	3	0	0	0	Alive or dead of other cause	Alive or dead due to cancer	80	Alive	2	0	1
1218958	1	1	2	1	2	8	2	1	Localized	1	1	0	999	0	1	15	0	3	0	0	0	Alive or dead of other cause	Alive or dead due to cancer	85	Alive	3	0	1
1218982	1	1	2	1	2	7	2	1	Localized	1	1	0	20	0	1	14	0	3	0	0	0	Alive or dead of other cause	Alive or dead due to cancer	77	Alive	2	0	1
1218991	2	1	1	1	2	10	2	1	Regional	3	1	0	20	0	3	27	0	3	0	0	0	Alive or dead of other cause	Alive or dead due to cancer	85	Alive	2	0	1
1218994	1	1	1	2	2	9	2	2	Regional	3	1	0	20	0	3	15	0	3	1	1	1	Alive or dead of other cause	Dead (attributable to causes other than this cancer dx)	80	Dead	2	0	1
1219000	1	2	1	1	2	2	1	1	Localized	1	1	0	20	0	1	11	0	3	0	0	0	Alive or dead of other cause	Alive or dead due to cancer	84	Alive	2	0	1
1219003	2	2	1	1	2	1	2	1	Regional	2	2	0	20	0	3	18	1	3	0	0	0	Dead (attributable to this cancer dx)	Alive or dead due to cancer	15	Dead	2	0	2
1219005	2	1	1	1	2	7	3	1	Regional	3	2	0	20	0	2	10	1	3	0	0	0	Alive or dead of other cause	Alive or dead due to cancer	85	Alive	2	0	2
1219008	1	1	1	1	2	9	2	1	Regional	1	2	0	999	0	1	16	1	3	2	1	1	Alive or dead of other cause	Alive or dead due to cancer	61	Alive	3	0	2
1219028	1	1	1	1	2	10	2	1	Regional	4	3	0	20	0	4	22	4	3	0	0	0	Alive or dead of other cause	Dead (attributable to causes other than this cancer dx)	37	Dead	2	0	3
1219055	2	1	2	2	2	8	2	1	Localized	3	1	0	20	0	3	6	0	3	0	0	0	Alive or dead of other cause	Alive or dead due to cancer	95	Alive	2	0	1
1219116	2	1	1	1	2	10	1	1	Regional	3	1	0	998	0	3	8	0	3	0	0	0	Dead (attributable to this cancer dx)	Alive or dead due to cancer	23	Dead	3	0	1
1219161	1	1	1	1	2	9	2	1	Regional	2	2	0	20	1	4	14	0	3	0	0	1	Alive or dead of other cause	Alive or dead due to cancer	95	Alive	2	1	1
1219183	1	1	1	1	2	2	2	1	Regional	2	3	0	20	0	3	29	9	3	0	0	0	Alive or dead of other cause	Dead (attributable to causes other than this cancer dx)	43	Dead	2	0	4
1219237	2	1	2	2	2	5	2	1	Regional	4	2	0	999	0	4	16	2	3	0	0	1	Alive or dead of other cause	Alive or dead due to cancer	90	Alive	3	0	2
1219254	1	1	1	2	2	1	2	1	Localized	2	1	0	20	0	2	12	0	3	0	0	0	Alive or dead of other cause	Alive or dead due to cancer	89	Alive	2	0	1
1219301	1	1	1	2	2	7	2	1	Regional	3	2	0	10	0	2	18	3	3	0	0	1	Dead (attributable to this cancer dx)	Alive or dead due to cancer	60	Dead	1	0	2
1219352	2	1	1	1	2	7	2	1	Regional	3	1	0	20	0	2	17	0	3	0	0	0	Alive or dead of other cause	Alive or dead due to cancer	85	Alive	2	0	1
1219387	1	3	2	1	2	4	2	1	Localized	3	1	0	20	0	3	2	0	3	0	0	1	Dead (attributable to this cancer dx)	Alive or dead due to cancer	14	Dead	2	0	1
1219493	1	1	1	1	2	1	2	1	Localized	2	1	0	20	0	3	19	0	3	0	0	0	Alive or dead of other cause	Alive or dead due to cancer	88	Alive	2	0	1
1219709	2	3	2	1	2	5	2	1	Regional	3	1	0	20	0	3	23	0	3	0	0	0	Alive or dead of other cause	Alive or dead due to cancer	87	Alive	2	0	1
1219712	2	2	1	2	2	7	2	1	Regional	4	3	0	998	990	3	6	4	3	0	0	0	Alive or dead of other cause	Alive or dead due to cancer	39	Alive	3	1	3
1219776	1	1	2	2	2	7	2	1	Localized	2	1	0	20	0	4	15	0	3	0	0	0	Alive or dead of other cause	Alive or dead due to cancer	89	Alive	2	0	1
1219782	3	1	1	1	2	9	2	1	Regional	3	1	0	20	0	3	17	0	3	0	0	0	Alive or dead of other cause	Alive or dead due to cancer	89	Alive	2	0	1
1219838	1	1	1	1	2	7	1	1	Localized	2	1	0	20	0	2	15	0	3	0	0	0	Alive or dead of other cause	Alive or dead due to cancer	87	Alive	2	0	1
1220050	2	1	1	1	2	1	3	1	Regional	4	3	0	997	2	3	31	23	3	0	0	1	Dead (attributable to this cancer dx)	Alive or dead due to cancer	4	Dead	3	1	4
1220053	2	1	1	1	2	2	1	2	Regional	1	2	0	20	0	3	18	2	3	0	0	1	Alive or dead of other cause	Alive or dead due to cancer	87	Alive	2	0	2
1220056	2	1	1	1	2	4	2	1	Localized	3	1	0	998	0	3	21	0	3	0	0	0	Alive or dead of other cause	Alive or dead due to cancer	86	Alive	3	0	1
1220111	2	1	1	1	2	3	2	1	Localized	3	1	0	10	0	4	19	0	3	0	0	0	Dead (attributable to this cancer dx)	Alive or dead due to cancer	11	Dead	1	0	1
1220172	2	1	2	1	2	8	2	1	Regional	2	2	0	20	0	3	20	1	3	0	0	1	Alive or dead of other cause	Alive or dead due to cancer	85	Alive	2	0	2
1220213	2	3	1	2	2	3	2	2	Localized	3	1	0	999	0	4	17	0	3	0	0	0	Alive or dead of other cause	Alive or dead due to cancer	61	Alive	3	0	1
1220288	2	1	1	1	2	9	3	1	Regional	3	3	0	20	990	3	8	5	3	2	1	1	Dead (attributable to this cancer dx)	Alive or dead due to cancer	10	Dead	2	1	3
1220297	1	1	2	2	2	6	2	1	Regional	3	1	0	999	0	4	14	0	3	0	0	0	Dead (attributable to this cancer dx)	Alive or dead due to cancer	27	Dead	3	0	1
1220323	1	1	2	1	2	7	3	1	Regional	3	3	0	999	0	3	17	4	3	0	0	0	Alive or dead of other cause	Alive or dead due to cancer	84	Alive	3	0	3
1220372	1	3	1	2	2	4	2	1	Regional	4	2	0	998	0	4	8	2	3	0	0	1	Alive or dead of other cause	Alive or dead due to cancer	88	Alive	3	0	2
1220433	1	3	1	2	2	1	3	1	Regional	2	2	0	20	0	3	20	2	3	0	0	1	Dead (attributable to this cancer dx)	Alive or dead due to cancer	16	Dead	2	0	2
1220634	2	1	1	1	2	2	3	1	Regional	3	1	0	999	0	4	12	0	3	0	0	0	Dead (attributable to this cancer dx)	Alive or dead due to cancer	10	Dead	3	0	1
1220660	2	1	1	1	2	8	2	1	Regional	4	2	0	998	0	3	18	1	3	0	0	1	Dead (attributable to this cancer dx)	Alive or dead due to cancer	45	Dead	3	0	2
1220798	1	1	2	2	2	9	2	1	Localized	3	1	0	20	0	3	15	0	3	1	1	1	Alive or dead of other cause	Alive or dead due to cancer	85	Alive	2	0	1
1220842	2	1	1	1	2	7	2	1	Localized	2	1	0	10	0	2	17	0	3	0	0	0	Alive or dead of other cause	Alive or dead due to cancer	78	Alive	1	0	1
1220906	2	3	1	2	2	7	2	1	Regional	3	1	0	10	0	2	6	0	3	0	0	0	Alive or dead of other cause	Alive or dead due to cancer	40	Alive	1	0	1
1220990	2	1	2	2	2	1	3	1	Regional	3	3	0	20	990	4	37	31	3	0	0	1	Dead (attributable to this cancer dx)	Alive or dead due to cancer	57	Dead	2	1	4
1221027	2	2	1	1	2	4	2	1	Localized	3	1	0	20	0	2	20	0	3	0	0	0	Alive or dead of other cause	Alive or dead due to cancer	85	Alive	2	0	1
1221090	1	1	1	1	2	3	2	1	Localized	2	1	0	998	0	1	19	0	3	0	0	0	Alive or dead of other cause	Dead (attributable to causes other than this cancer dx)	79	Dead	3	0	1
1221143	2	1	2	1	2	2	3	1	Regional	3	2	0	10	0	4	19	1	3	0	0	1	Alive or dead of other cause	Alive or dead due to cancer	80	Alive	1	0	2
1221153	1	1	2	1	2	8	2	1	Localized	2	1	0	20	0	2	18	0	3	0	0	0	Alive or dead of other cause	Alive or dead due to cancer	85	Alive	2	0	1
1221200	1	1	2	2	2	7	2	1	Localized	3	1	0	999	0	3	9	0	3	0	0	0	Alive or dead of other cause	Alive or dead due to cancer	84	Alive	3	0	1
1221202	1	2	2	1	2	7	2	1	Distant	4	2	0	10	0	3	8	1	3	0	0	1	Alive or dead of other cause	Alive or dead due to cancer	85	Alive	1	0	2
1221207	1	1	1	2	2	9	1	1	Localized	1	1	0	20	0	2	15	0	3	0	0	0	Alive or dead of other cause	Alive or dead due to cancer	82	Alive	2	0	1
1221333	1	1	1	1	2	1	2	1	Regional	3	2	0	10	0	2	18	3	3	0	0	1	Alive or dead of other cause	Alive or dead due to cancer	84	Alive	1	0	2
1221335	3	1	1	1	2	1	2	2	Regional	3	1	0	10	0	3	5	0	3	0	0	0	Alive or dead of other cause	Dead (attributable to causes other than this cancer dx)	51	Dead	1	0	1
1221340	2	1	1	2	2	9	2	1	Regional	3	2	0	20	0	3	25	1	3	1	1	1	Alive or dead of other cause	Alive or dead due to cancer	71	Alive	2	0	2
1221432	2	2	1	2	2	2	2	1	Localized	2	1	0	10	0	3	14	0	3	0	0	0	Alive or dead of other cause	Dead (attributable to causes other than this cancer dx)	19	Dead	1	0	1
1221638	1	3	1	1	2	9	2	1	Regional	3	3	0	10	6	3	15	10	3	3	1	1	Dead (attributable to this cancer dx)	Alive or dead due to cancer	22	Dead	1	1	4
1221661	1	1	2	1	2	9	3	1	Localized	2	1	0	999	0	1	13	0	3	0	0	0	Alive or dead of other cause	Alive or dead due to cancer	85	Alive	3	0	1
1221771	1	3	1	1	2	9	1	1	Regional	3	1	0	20	0	1	7	0	3	3	1	1	Alive or dead of other cause	Alive or dead due to cancer	86	Alive	2	0	1
1221808	2	1	2	2	2	7	2	1	Regional	3	3	0	20	990	4	22	15	3	0	0	0	Alive or dead of other cause	Alive or dead due to cancer	84	Alive	2	1	4
1222178	1	3	2	2	2	7	2	1	Localized	3	1	0	20	0	4	29	0	3	0	0	0	Dead (attributable to this cancer dx)	Alive or dead due to cancer	72	Dead	2	0	1
1222306	3	3	2	2	2	7	2	1	Localized	1	1	0	20	0	1	12	0	3	0	0	0	Alive or dead of other cause	Alive or dead due to cancer	86	Alive	2	0	1
1222319	2	1	1	1	2	9	2	1	Localized	3	1	0	20	0	3	21	0	3	1	1	1	Alive or dead of other cause	Alive or dead due to cancer	87	Alive	2	0	1
1222497	1	2	2	2	2	4	2	1	Localized	2	1	0	20	0	1	27	0	3	0	0	0	Alive or dead of other cause	Dead (attributable to causes other than this cancer dx)	17	Dead	2	0	1
1222541	1	3	1	2	2	6	1	1	Localized	3	1	0	998	0	3	22	0	3	0	0	0	Alive or dead of other cause	Dead (attributable to causes other than this cancer dx)	50	Dead	3	0	1
1222554	1	3	1	1	2	8	2	1	Regional	3	2	0	10	8	2	3	0	3	2	1	1	Dead (attributable to this cancer dx)	Alive or dead due to cancer	39	Dead	1	1	1
1222560	2	3	1	1	2	1	2	1	Localized	3	1	0	10	0	2	10	0	3	0	0	0	Alive or dead of other cause	Alive or dead due to cancer	85	Alive	1	0	1
1222629	2	1	1	1	2	1	2	1	Regional	3	3	0	10	0	2	26	18	3	0	0	0	Dead (attributable to this cancer dx)	Alive or dead due to cancer	18	Dead	1	0	4
1222804	1	1	2	2	2	7	2	1	Regional	2	3	0	20	0	2	16	4	3	0	0	1	Alive or dead of other cause	Alive or dead due to cancer	89	Alive	2	0	3
1222837	2	3	1	1	2	4	1	1	Localized	1	1	0	20	0	1	14	0	3	0	0	0	Alive or dead of other cause	Alive or dead due to cancer	82	Alive	2	0	1
1222885	1	3	1	2	2	6	2	1	Localized	3	1	0	20	0	2	13	0	3	0	0	0	Alive or dead of other cause	Alive or dead due to cancer	86	Alive	2	0	1
1222918	1	1	2	2	2	2	2	1	Regional	3	1	0	20	0	4	22	0	3	0	0	0	Alive or dead of other cause	Alive or dead due to cancer	85	Alive	2	0	1
1222920	1	3	1	2	2	2	1	1	Localized	1	1	0	10	0	2	12	0	3	0	0	0	Alive or dead of other cause	Dead (attributable to causes other than this cancer dx)	20	Dead	1	0	1
1222932	2	3	1	1	2	2	2	1	Regional	3	1	0	20	0	4	20	0	3	0	0	0	Alive or dead of other cause	Alive or dead due to cancer	48	Alive	2	0	1
1222973	3	1	1	2	2	1	2	2	Regional	2	2	0	20	0	4	22	1	3	0	0	1	Alive or dead of other cause	Alive or dead due to cancer	88	Alive	2	0	2
1222976	3	1	1	1	2	6	2	1	Regional	4	1	0	20	0	4	31	0	3	0	0	0	Alive or dead of other cause	Dead (attributable to causes other than this cancer dx)	30	Dead	2	0	1
1222994	1	3	1	2	2	7	2	1	Localized	3	1	0	10	0	3	11	0	3	0	0	1	Alive or dead of other cause	Alive or dead due to cancer	85	Alive	1	0	1
1223062	3	1	2	2	2	7	2	1	Localized	2	1	0	10	0	2	12	0	3	0	0	0	Alive or dead of other cause	Alive or dead due to cancer	49	Alive	1	0	1
1223074	2	3	2	1	2	7	1	1	Localized	1	1	0	10	0	1	20	0	3	0	0	0	Alive or dead of other cause	Alive or dead due to cancer	84	Alive	1	0	1
1223076	1	1	1	1	2	2	2	1	Localized	2	1	0	20	0	2	19	0	3	0	0	0	Alive or dead of other cause	Alive or dead due to cancer	86	Alive	2	0	1
1223078	2	1	2	2	2	2	3	2	Localized	3	1	0	10	0	3	14	0	3	0	0	0	Alive or dead of other cause	Dead (attributable to causes other than this cancer dx)	87	Dead	1	0	1
1223559	3	3	1	1	2	5	2	1	Localized	3	1	0	20	0	1	14	0	3	0	0	0	Alive or dead of other cause	Alive or dead due to cancer	85	Alive	2	0	1
1223562	1	3	1	1	2	7	2	1	Localized	3	1	0	20	0	3	16	0	3	0	0	0	Dead (attributable to this cancer dx)	Alive or dead due to cancer	42	Dead	2	0	1
1223570	2	1	2	2	2	10	3	2	Localized	3	1	0	20	0	4	24	0	3	0	0	1	Alive or dead of other cause	Alive or dead due to cancer	89	Alive	2	0	1
1223617	1	3	2	2	2	9	2	1	Regional	1	2	0	10	0	1	13	1	3	0	0	1	Alive or dead of other cause	Alive or dead due to cancer	87	Alive	1	0	2
1223723	1	1	1	2	2	7	2	1	Regional	3	1	0	20	0	3	8	0	3	0	0	0	Alive or dead of other cause	Alive or dead due to cancer	84	Alive	2	0	1
1224195	2	1	1	1	2	2	4	3	Localized	3	1	0	998	0	3	15	0	3	0	0	0	Alive or dead of other cause	Alive or dead due to cancer	85	Alive	3	0	1
1224212	1	1	1	1	2	1	2	1	Localized	2	1	0	20	0	2	18	0	3	0	0	0	Alive or dead of other cause	Alive or dead due to cancer	84	Alive	2	0	1
1224310	2	1	2	2	2	1	3	1	Regional	4	3	0	20	0	3	78	7	3	0	0	1	Dead (attributable to this cancer dx)	Alive or dead due to cancer	39	Dead	2	0	4
1224372	1	1	2	2	2	9	2	1	Regional	3	3	0	10	0	1	19	6	3	1	1	1	Alive or dead of other cause	Alive or dead due to cancer	86	Alive	1	0	3
1224405	3	1	1	2	2	7	2	1	Localized	2	1	0	10	0	1	16	0	3	0	0	0	Alive or dead of other cause	Alive or dead due to cancer	86	Alive	1	0	1
1224613	2	1	1	1	2	9	2	1	Regional	3	2	0	20	0	4	9	0	3	1	1	1	Alive or dead of other cause	Alive or dead due to cancer	87	Alive	2	0	1
1224646	1	1	1	2	2	3	3	1	Regional	3	2	0	20	0	4	15	2	3	0	0	1	Alive or dead of other cause	Alive or dead due to cancer	87	Alive	2	0	2
1224826	1	1	1	2	2	8	2	1	Regional	3	2	0	999	0	2	12	1	3	1	1	1	Alive or dead of other cause	Alive or dead due to cancer	91	Alive	3	0	2
1224863	1	1	1	2	2	1	1	1	Localized	1	1	0	10	0	2	9	0	3	0	0	0	Alive or dead of other cause	Alive or dead due to cancer	85	Alive	1	0	1
1224958	2	3	1	1	2	8	2	1	Regional	3	3	0	20	0	4	10	4	3	2	1	1	Alive or dead of other cause	Alive or dead due to cancer	85	Alive	2	0	3
1225124	1	1	1	1	2	1	2	1	Localized	3	1	0	999	0	4	14	0	3	0	0	0	Alive or dead of other cause	Alive or dead due to cancer	78	Alive	3	0	1
1225690	2	1	1	1	2	1	4	1	Regional	3	2	0	20	990	4	11	3	3	0	0	1	Dead (attributable to this cancer dx)	Alive or dead due to cancer	4	Dead	2	1	2
1225957	3	1	1	1	2	1	2	1	Localized	3	1	0	20	0	3	13	0	3	0	0	0	Alive or dead of other cause	Dead (attributable to causes other than this cancer dx)	25	Dead	2	0	1
1226024	1	1	1	2	2	4	2	1	Regional	3	1	0	20	0	1	12	0	3	0	0	0	Alive or dead of other cause	Alive or dead due to cancer	89	Alive	2	0	1
1226025	1	3	2	2	2	9	2	1	Regional	3	1	0	10	0	3	3	0	3	1	1	1	Alive or dead of other cause	Alive or dead due to cancer	89	Alive	1	0	1
1226043	1	1	1	1	2	1	3	1	Regional	3	3	0	10	0	3	13	8	3	0	0	1	Alive or dead of other cause	Alive or dead due to cancer	23	Alive	1	0	4
1226060	1	1	1	1	2	1	2	2	Regional	3	1	0	10	0	4	12	0	3	0	0	0	Alive or dead of other cause	Alive or dead due to cancer	81	Alive	1	0	1
1226372	1	1	1	2	2	1	2	1	Regional	4	1	0	10	0	3	16	0	3	0	0	0	Dead (attributable to this cancer dx)	Alive or dead due to cancer	43	Dead	1	0	1
1226728	1	1	1	2	2	4	2	1	Regional	3	2	0	998	990	1	9	8	3	0	0	1	Dead (attributable to this cancer dx)	Alive or dead due to cancer	19	Dead	3	1	4
1226821	1	1	1	1	2	4	3	1	Regional	3	1	0	20	0	4	26	0	3	0	0	0	Alive or dead of other cause	Alive or dead due to cancer	84	Alive	2	0	1
1226844	1	1	2	2	2	4	3	1	Regional	3	3	0	998	0	4	68	7	3	0	0	1	Alive or dead of other cause	Alive or dead due to cancer	99	Alive	3	0	4
1226976	1	1	1	1	2	3	1	1	Localized	2	1	0	998	0	1	30	0	3	0	0	0	Alive or dead of other cause	Alive or dead due to cancer	84	Alive	3	0	1
1227046	2	1	2	2	2	7	2	2	Localized	3	1	0	999	0	2	20	0	3	0	0	1	Alive or dead of other cause	Alive or dead due to cancer	84	Alive	3	0	1
1227056	1	1	2	1	2	1	1	1	Localized	1	1	0	998	0	2	26	0	3	0	0	0	Alive or dead of other cause	Alive or dead due to cancer	87	Alive	3	0	1
1227214	1	1	1	1	2	2	2	1	Regional	3	1	0	20	0	3	12	0	3	0	0	0	Alive or dead of other cause	Alive or dead due to cancer	86	Alive	2	0	1
1227290	2	1	1	1	2	2	2	2	Localized	2	1	0	20	0	1	14	0	3	0	0	0	Alive or dead of other cause	Alive or dead due to cancer	76	Alive	2	0	1
1227294	1	1	1	2	2	1	2	1	Regional	2	2	0	10	0	1	16	1	3	0	0	0	Dead (attributable to this cancer dx)	Alive or dead due to cancer	18	Dead	1	0	2
1227299	1	1	2	2	2	9	1	1	Localized	3	1	0	10	0	1	21	0	3	2	1	1	Alive or dead of other cause	Alive or dead due to cancer	82	Alive	1	0	1
1227324	2	3	1	1	2	1	2	1	Regional	4	2	0	20	0	4	20	1	3	0	0	1	Alive or dead of other cause	Alive or dead due to cancer	81	Alive	2	0	2
1227510	3	3	1	1	2	7	2	1	Localized	3	1	0	20	990	3	11	0	3	0	0	0	Alive or dead of other cause	Alive or dead due to cancer	88	Alive	2	1	1
1227541	1	3	1	1	2	7	2	1	Regional	3	2	0	20	0	3	19	1	3	0	0	0	Dead (attributable to this cancer dx)	Alive or dead due to cancer	42	Dead	2	0	2
1227557	2	1	1	1	2	2	2	2	Regional	3	2	0	998	2	4	15	2	3	0	0	0	Dead (attributable to this cancer dx)	Alive or dead due to cancer	6	Dead	3	1	2
1227654	1	1	1	1	2	4	2	1	Regional	3	2	0	20	0	3	23	2	3	0	0	1	Alive or dead of other cause	Alive or dead due to cancer	82	Alive	2	0	2
1227710	1	1	2	1	2	2	4	1	Localized	1	1	0	20	0	1	24	0	3	0	0	0	Alive or dead of other cause	Alive or dead due to cancer	97	Alive	2	0	1
1227783	1	1	2	2	2	9	2	1	Localized	3	1	0	20	990	3	18	0	3	1	1	1	Dead (attributable to this cancer dx)	Alive or dead due to cancer	21	Dead	2	1	1
1227820	1	2	2	2	2	2	2	1	Localized	1	1	0	998	0	1	22	0	3	0	0	0	Alive or dead of other cause	Alive or dead due to cancer	86	Alive	3	0	1
1227855	2	1	2	2	2	7	2	1	Regional	4	2	0	10	990	3	15	0	3	0	0	1	Dead (attributable to this cancer dx)	Alive or dead due to cancer	33	Dead	1	1	1
1227886	1	1	1	2	2	1	2	1	Localized	3	1	0	20	0	3	12	0	3	0	0	0	Alive or dead of other cause	Dead (attributable to causes other than this cancer dx)	62	Dead	2	0	1
1227896	1	3	1	2	2	9	1	1	Localized	3	1	0	998	0	4	16	0	3	1	1	1	Alive or dead of other cause	Alive or dead due to cancer	87	Alive	3	0	1
1228055	2	1	1	2	2	4	3	1	Regional	3	2	0	30	0	1	19	2	3	0	0	1	Alive or dead of other cause	Alive or dead due to cancer	93	Alive	3	0	2
1228090	2	1	1	2	2	9	2	1	Localized	1	1	0	20	0	1	13	0	3	0	0	0	Alive or dead of other cause	Alive or dead due to cancer	89	Alive	2	0	1
1228093	2	1	1	2	2	7	1	1	Localized	2	1	0	20	0	2	20	0	3	0	0	0	Alive or dead of other cause	Dead (attributable to causes other than this cancer dx)	60	Dead	2	0	1
1228378	1	3	2	1	2	9	4	1	Regional	2	2	0	999	0	4	21	1	3	1	1	1	Dead (attributable to this cancer dx)	Alive or dead due to cancer	21	Dead	3	0	2
1228381	1	1	1	2	2	4	2	1	Localized	3	1	0	999	0	4	15	0	3	0	0	0	Alive or dead of other cause	Alive or dead due to cancer	85	Alive	3	0	1
1228519	1	1	1	1	2	8	2	1	Regional	3	2	0	10	0	3	17	2	3	0	0	1	Dead (attributable to this cancer dx)	Alive or dead due to cancer	52	Dead	1	0	2
1228526	1	3	1	1	2	2	4	2	Localized	2	1	0	998	0	3	44	0	3	0	0	0	Alive or dead of other cause	Alive or dead due to cancer	67	Alive	3	0	1
1228532	2	1	2	2	2	7	2	1	Localized	3	1	0	10	0	4	18	0	3	0	0	0	Alive or dead of other cause	Alive or dead due to cancer	84	Alive	1	0	1
1228566	2	2	1	1	2	2	2	1	Regional	3	2	0	998	0	3	34	3	3	0	0	1	Alive or dead of other cause	Alive or dead due to cancer	84	Alive	3	0	2
1228769	1	1	1	1	2	1	2	1	Localized	1	1	0	998	0	2	15	0	3	0	0	0	Alive or dead of other cause	Alive or dead due to cancer	84	Alive	3	0	1
1228960	3	1	2	2	2	2	2	1	Localized	1	1	0	20	0	1	16	0	3	0	0	0	Alive or dead of other cause	Alive or dead due to cancer	88	Alive	2	0	1
1228963	1	1	2	2	2	9	2	1	Regional	1	2	0	20	0	2	23	1	3	2	1	1	Alive or dead of other cause	Alive or dead due to cancer	84	Alive	2	0	2
1229013	2	1	2	1	2	9	1	1	Localized	3	1	0	999	0	4	16	0	3	0	0	0	Alive or dead of other cause	Alive or dead due to cancer	83	Alive	3	0	1
1229184	2	1	1	2	2	5	2	1	Regional	3	3	0	999	0	3	16	6	3	0	0	1	Alive or dead of other cause	Alive or dead due to cancer	84	Alive	3	0	3
1229361	2	2	2	2	2	2	2	1	Regional	3	1	0	20	0	2	14	0	3	0	0	0	Alive or dead of other cause	Alive or dead due to cancer	86	Alive	2	0	1
1229385	2	1	1	1	2	1	2	1	Localized	1	1	0	20	0	2	12	0	3	0	0	0	Alive or dead of other cause	Alive or dead due to cancer	85	Alive	2	0	1
1229397	2	1	1	1	2	6	2	1	Regional	3	3	0	10	0	3	16	6	3	0	0	1	Dead (attributable to this cancer dx)	Alive or dead due to cancer	64	Dead	1	0	3
1229406	1	2	1	2	2	2	2	1	Localized	1	1	0	10	0	3	16	0	3	0	0	0	Alive or dead of other cause	Alive or dead due to cancer	87	Alive	1	0	1
1229422	2	1	2	2	2	8	2	1	Regional	3	2	0	20	0	3	12	3	3	0	0	1	Alive or dead of other cause	Alive or dead due to cancer	84	Alive	2	0	2
1229425	2	1	1	2	2	5	2	1	Regional	3	2	0	10	0	4	14	2	3	0	0	1	Alive or dead of other cause	Alive or dead due to cancer	66	Alive	1	0	2
1229534	2	1	1	1	2	2	2	1	Regional	3	1	0	999	0	4	21	0	3	0	0	0	Alive or dead of other cause	Alive or dead due to cancer	85	Alive	3	0	1
1229797	3	2	1	1	2	9	2	1	Regional	3	2	0	20	0	2	16	0	3	1	1	1	Dead (attributable to this cancer dx)	Alive or dead due to cancer	26	Dead	2	0	1
1229876	2	3	2	1	2	2	2	1	Regional	3	2	0	20	0	4	18	2	3	0	0	1	Alive or dead of other cause	Alive or dead due to cancer	87	Alive	2	0	2
1230162	2	2	2	1	2	2	1	1	Localized	1	1	0	998	0	1	19	0	3	0	0	0	Alive or dead of other cause	Alive or dead due to cancer	85	Alive	3	0	1
1230166	3	1	1	2	2	4	2	1	Localized	3	1	0	20	0	4	12	0	3	0	0	0	Alive or dead of other cause	Dead (attributable to causes other than this cancer dx)	51	Dead	2	0	1
1230268	2	2	1	1	2	1	1	1	Localized	1	1	0	20	0	1	13	0	3	0	0	0	Alive or dead of other cause	Alive or dead due to cancer	88	Alive	2	0	1
1230279	2	1	2	1	2	5	1	1	Localized	3	1	0	10	0	3	17	0	3	0	0	0	Dead (attributable to this cancer dx)	Alive or dead due to cancer	25	Dead	1	0	1
1230281	1	3	2	2	2	7	2	1	Regional	1	2	0	10	0	3	17	1	3	0	0	1	Alive or dead of other cause	Alive or dead due to cancer	66	Alive	1	0	2
1230298	1	3	1	1	2	8	2	1	Localized	3	1	0	10	0	2	15	0	3	0	0	0	Alive or dead of other cause	Alive or dead due to cancer	85	Alive	1	0	1
1230332	3	1	2	1	2	3	1	2	Regional	2	2	0	20	0	3	21	1	3	0	0	1	Alive or dead of other cause	Alive or dead due to cancer	83	Alive	2	0	2
1230351	1	1	2	2	2	1	2	1	Localized	2	1	0	20	0	3	51	0	3	0	0	0	Alive or dead of other cause	Alive or dead due to cancer	77	Alive	2	0	1
1230418	3	2	1	2	2	1	2	1	Localized	3	1	0	20	0	4	14	0	3	0	0	0	Alive or dead of other cause	Dead (attributable to causes other than this cancer dx)	72	Dead	2	0	1
1230574	2	1	1	2	2	1	1	1	Localized	1	1	0	998	0	1	12	0	3	0	0	0	Alive or dead of other cause	Alive or dead due to cancer	83	Alive	3	0	1
1230670	2	3	1	1	2	9	2	1	Localized	2	1	0	20	0	4	22	0	3	0	0	0	Dead (attributable to this cancer dx)	Alive or dead due to cancer	34	Dead	2	0	1
1230720	1	3	1	1	2	7	2	1	Regional	3	1	0	20	0	2	14	0	3	0	0	0	Alive or dead of other cause	Alive or dead due to cancer	75	Alive	2	0	1
1230740	1	1	2	2	2	1	3	1	Distant	4	3	0	10	0	3	17	4	3	0	0	1	Alive or dead of other cause	Alive or dead due to cancer	82	Alive	1	0	3
1230764	2	2	1	1	2	6	2	1	Regional	3	2	0	998	0	3	23	2	3	0	0	0	Dead (attributable to this cancer dx)	Alive or dead due to cancer	0	Dead	3	0	2
1230791	1	1	1	1	2	3	2	1	Regional	3	2	0	999	0	2	13	1	3	0	0	0	Alive or dead of other cause	Alive or dead due to cancer	83	Alive	3	0	2
1230794	1	1	1	2	2	3	2	1	Regional	3	2	0	999	0	4	7	1	3	0	0	1	Alive or dead of other cause	Alive or dead due to cancer	55	Alive	3	0	2
1230825	2	1	1	1	2	1	2	1	Localized	1	1	0	998	0	3	4	0	3	0	0	0	Alive or dead of other cause	Dead (attributable to causes other than this cancer dx)	66	Dead	3	0	1
1230902	1	1	1	1	2	3	2	1	Regional	3	1	0	999	0	3	26	0	3	0	0	1	Alive or dead of other cause	Alive or dead due to cancer	90	Alive	3	0	1
1231090	1	1	1	2	2	7	2	1	Regional	3	1	0	10	0	4	16	0	3	0	0	0	Alive or dead of other cause	Alive or dead due to cancer	83	Alive	1	0	1
1231095	2	1	1	2	2	2	2	1	Localized	3	1	0	20	0	3	26	0	3	0	0	0	Alive or dead of other cause	Alive or dead due to cancer	83	Alive	2	0	1
1231155	1	1	1	2	2	3	2	1	Localized	2	1	0	20	0	2	27	0	3	0	0	0	Alive or dead of other cause	Alive or dead due to cancer	81	Alive	2	0	1
1231170	1	2	2	2	2	7	2	1	Localized	3	1	0	998	0	3	13	0	3	0	0	0	Alive or dead of other cause	Alive or dead due to cancer	84	Alive	3	0	1
1231208	1	2	1	1	2	2	2	1	Localized	1	1	0	998	0	1	26	0	3	0	0	0	Alive or dead of other cause	Alive or dead due to cancer	83	Alive	3	0	1
1231234	2	1	1	1	2	8	2	2	Regional	3	1	0	20	0	3	18	0	3	0	0	0	Alive or dead of other cause	Alive or dead due to cancer	84	Alive	2	0	1
1231275	1	3	1	1	2	2	2	1	Localized	1	1	0	20	0	2	15	0	3	0	0	0	Alive or dead of other cause	Alive or dead due to cancer	87	Alive	2	0	1
1231390	3	1	1	1	2	2	2	2	Regional	3	1	0	20	0	4	14	0	3	0	0	0	Dead (attributable to this cancer dx)	Alive or dead due to cancer	45	Dead	2	0	1
1231396	3	1	1	1	2	4	1	1	Regional	4	1	0	20	0	3	32	0	3	0	0	0	Alive or dead of other cause	Dead (attributable to causes other than this cancer dx)	14	Dead	2	0	1
1231500	1	1	2	1	2	7	1	1	Localized	2	1	0	999	0	3	12	0	3	0	0	0	Alive or dead of other cause	Alive or dead due to cancer	0	Alive	3	0	1
1231637	1	3	1	2	2	4	3	1	Regional	4	3	0	20	990	2	38	35	3	0	0	1	Alive or dead of other cause	Alive or dead due to cancer	82	Alive	2	1	4
1231652	3	1	1	1	2	1	2	1	Localized	2	1	0	20	0	3	14	0	3	0	0	0	Alive or dead of other cause	Dead (attributable to causes other than this cancer dx)	67	Dead	2	0	1
1232030	1	1	1	1	2	2	2	1	Regional	3	2	0	20	1	4	29	0	3	0	0	0	Alive or dead of other cause	Dead (attributable to causes other than this cancer dx)	2	Dead	2	1	1
1232052	2	1	1	1	2	3	1	1	Regional	3	2	0	10	0	2	22	1	3	0	0	1	Alive or dead of other cause	Alive or dead due to cancer	84	Alive	1	0	2
1232141	1	3	2	1	2	9	2	1	Regional	2	2	0	10	0	4	23	3	3	1	1	1	Alive or dead of other cause	Alive or dead due to cancer	83	Alive	1	0	2
1232153	1	1	1	1	2	5	2	1	Localized	2	1	0	20	0	1	12	0	3	0	0	0	Alive or dead of other cause	Alive or dead due to cancer	83	Alive	2	0	1
1232174	1	1	2	1	2	5	2	1	Regional	4	2	0	10	0	3	29	2	3	0	0	0	Alive or dead of other cause	Alive or dead due to cancer	94	Alive	1	0	2
1232219	2	3	1	1	2	3	2	1	Regional	3	1	0	20	0	3	12	0	3	0	0	0	Alive or dead of other cause	Dead (attributable to causes other than this cancer dx)	81	Dead	2	0	1
1232333	1	1	2	1	2	8	1	2	Regional	4	2	0	20	0	2	25	2	3	0	0	1	Dead (attributable to this cancer dx)	Alive or dead due to cancer	59	Dead	2	0	2
1232350	1	3	2	1	2	6	2	1	Regional	2	2	0	10	0	4	37	1	3	0	0	1	Alive or dead of other cause	Alive or dead due to cancer	80	Alive	1	0	2
1232360	1	3	1	2	2	5	2	1	Regional	3	3	0	20	0	2	26	6	3	0	0	1	Alive or dead of other cause	Alive or dead due to cancer	73	Alive	2	0	3
1232404	1	1	1	1	2	6	2	1	Regional	3	2	0	999	0	4	6	2	3	0	0	1	Alive or dead of other cause	Alive or dead due to cancer	83	Alive	3	0	2
1232411	3	1	1	1	2	6	2	1	Localized	3	1	0	999	0	3	12	0	3	0	0	0	Alive or dead of other cause	Alive or dead due to cancer	83	Alive	3	0	1
1232444	2	1	1	1	2	4	3	1	Regional	4	1	0	20	0	4	21	0	3	0	0	0	Alive or dead of other cause	Alive or dead due to cancer	83	Alive	2	0	1
1232645	2	1	2	1	2	7	2	1	Regional	2	2	0	20	0	1	19	1	3	0	0	1	Alive or dead of other cause	Alive or dead due to cancer	83	Alive	2	0	2
1232667	2	3	1	1	2	2	2	1	Regional	3	2	0	998	0	3	22	1	3	0	0	1	Alive or dead of other cause	Alive or dead due to cancer	77	Alive	3	0	2
1232689	2	1	1	1	2	2	2	1	Localized	3	1	0	998	0	2	16	0	3	0	0	0	Alive or dead of other cause	Alive or dead due to cancer	76	Alive	3	0	1
1232769	1	3	1	2	2	3	2	1	Regional	3	3	0	10	990	4	12	6	3	0	0	1	Alive or dead of other cause	Alive or dead due to cancer	45	Alive	1	1	3
1232778	1	3	1	2	2	2	2	1	Regional	3	3	0	20	0	2	13	4	3	0	0	1	Alive or dead of other cause	Alive or dead due to cancer	82	Alive	2	0	3
1232846	2	1	1	1	2	3	3	1	Regional	4	1	0	997	0	4	21	0	3	0	0	0	Dead (missing/unknown COD)	Dead (missing/unknown COD)	19	Dead	3	0	1
1232849	1	3	2	2	2	6	2	1	Regional	3	1	0	20	0	3	18	0	3	0	0	0	Alive or dead of other cause	Alive or dead due to cancer	83	Alive	2	0	1
1232860	2	1	1	1	2	2	3	1	Localized	3	1	0	20	0	4	22	0	3	0	0	0	Alive or dead of other cause	Alive or dead due to cancer	82	Alive	2	0	1
1232971	2	1	1	1	2	1	2	1	Localized	3	1	0	20	0	3	15	0	3	0	0	0	Alive or dead of other cause	Alive or dead due to cancer	86	Alive	2	0	1
1232991	1	1	2	2	2	7	2	1	Regional	3	2	0	20	0	3	15	2	3	0	0	1	Alive or dead of other cause	Alive or dead due to cancer	86	Alive	2	0	2
1233153	2	1	2	2	2	4	2	1	Regional	3	1	0	10	0	2	12	0	3	0	0	0	Alive or dead of other cause	Dead (attributable to causes other than this cancer dx)	15	Dead	1	0	1
1233158	1	1	2	2	2	1	4	1	Regional	3	2	0	998	0	3	9	1	3	0	0	1	Dead (attributable to this cancer dx)	Alive or dead due to cancer	10	Dead	3	0	2
1233159	1	1	2	1	2	7	2	1	Localized	2	1	0	998	0	2	8	0	3	0	0	0	Alive or dead of other cause	Alive or dead due to cancer	86	Alive	3	0	1
1233162	1	1	1	1	2	1	3	1	Regional	3	1	0	20	0	3	24	0	3	0	0	0	Alive or dead of other cause	Alive or dead due to cancer	58	Alive	2	0	1
1233228	1	1	2	1	2	7	2	1	Localized	2	1	0	20	0	1	12	0	3	0	0	0	Alive or dead of other cause	Alive or dead due to cancer	86	Alive	2	0	1
1233230	1	1	1	1	2	2	2	1	Regional	3	1	0	999	0	3	27	0	3	0	0	0	Alive or dead of other cause	Alive or dead due to cancer	80	Alive	3	0	1
1233237	1	1	2	1	2	9	2	1	Regional	3	1	0	999	0	3	4	0	3	1	1	1	Alive or dead of other cause	Alive or dead due to cancer	64	Alive	3	0	1
1233242	2	1	2	2	2	9	2	1	Localized	2	1	0	10	0	1	1	0	3	0	0	0	Alive or dead of other cause	Alive or dead due to cancer	78	Alive	1	0	1
1233251	1	1	1	1	2	9	2	1	Localized	1	1	0	20	0	2	13	0	3	0	0	0	Alive or dead of other cause	Alive or dead due to cancer	83	Alive	2	0	1
1233254	1	1	1	1	2	1	2	1	Localized	1	1	0	10	0	2	15	0	3	0	0	0	Alive or dead of other cause	Alive or dead due to cancer	79	Alive	1	0	1
1233257	1	3	2	1	2	1	4	1	Localized	2	1	0	20	0	2	44	0	3	0	0	0	Alive or dead of other cause	Alive or dead due to cancer	85	Alive	2	0	1
1233269	1	1	1	2	2	8	2	1	Regional	3	3	0	20	0	4	25	7	3	0	0	1	Alive or dead of other cause	Alive or dead due to cancer	86	Alive	2	0	4
1233303	1	1	2	2	2	8	2	1	Localized	1	1	0	999	0	1	10	0	3	0	0	0	Alive or dead of other cause	Alive or dead due to cancer	82	Alive	3	0	1
1233411	3	1	2	1	2	3	2	1	Localized	1	1	0	20	0	1	21	0	3	0	0	0	Alive or dead of other cause	Alive or dead due to cancer	84	Alive	2	0	1
1233431	2	1	2	2	2	8	2	1	Regional	3	1	0	999	0	3	10	0	3	1	1	1	Dead (attributable to this cancer dx)	Alive or dead due to cancer	50	Dead	3	0	1
1233530	1	3	1	2	2	6	2	1	Localized	2	1	0	20	0	2	14	0	3	0	0	0	Alive or dead of other cause	Alive or dead due to cancer	82	Alive	2	0	1
1233545	1	1	1	2	2	6	2	1	Localized	1	1	0	998	0	1	7	0	3	0	0	0	Alive or dead of other cause	Alive or dead due to cancer	82	Alive	3	0	1
1233589	2	1	1	1	2	2	2	1	Regional	4	2	0	20	0	4	31	3	3	0	0	1	Alive or dead of other cause	Dead (attributable to causes other than this cancer dx)	40	Dead	2	0	2
1233606	2	1	1	2	2	1	2	1	Regional	4	2	0	20	990	4	7	1	3	2	1	1	Dead (attributable to this cancer dx)	Alive or dead due to cancer	10	Dead	2	1	2
1233611	1	1	1	2	2	1	2	1	Regional	3	2	0	20	0	4	12	2	3	0	0	1	Dead (attributable to this cancer dx)	Alive or dead due to cancer	9	Dead	2	0	2
1233667	1	2	2	2	2	9	2	1	Regional	2	2	0	20	0	2	14	2	3	2	1	1	Alive or dead of other cause	Alive or dead due to cancer	86	Alive	2	0	2
1233710	1	3	1	2	2	9	2	1	Regional	3	2	0	20	7	3	9	2	3	1	1	1	Dead (attributable to this cancer dx)	Alive or dead due to cancer	69	Dead	2	1	2
1234061	2	1	1	1	2	4	1	1	Localized	1	1	0	998	0	1	13	0	3	0	0	0	Alive or dead of other cause	Dead (attributable to causes other than this cancer dx)	38	Dead	3	0	1
1234066	2	1	1	2	2	10	3	3	Regional	4	2	0	10	0	1	22	1	3	0	0	0	Dead (attributable to this cancer dx)	Alive or dead due to cancer	28	Dead	1	0	2
1234073	1	3	1	1	2	7	2	1	Localized	2	1	0	10	0	2	16	0	3	0	0	0	Alive or dead of other cause	Alive or dead due to cancer	82	Alive	1	0	1
1234115	1	1	1	2	2	3	2	1	Localized	2	1	0	998	0	2	18	0	3	0	0	0	Alive or dead of other cause	Alive or dead due to cancer	80	Alive	3	0	1
1234304	1	1	1	2	2	3	2	1	Regional	3	2	0	20	0	3	20	1	3	0	0	0	Alive or dead of other cause	Dead (attributable to causes other than this cancer dx)	1	Dead	2	0	2
1234327	1	1	1	2	2	3	2	1	Regional	3	2	0	20	0	2	15	1	3	0	0	1	Alive or dead of other cause	Dead (attributable to causes other than this cancer dx)	84	Dead	2	0	2
1234349	1	1	2	2	2	7	2	1	Regional	3	3	0	20	0	3	19	6	3	0	0	1	Dead (attributable to this cancer dx)	Alive or dead due to cancer	42	Dead	2	0	3
1234353	2	1	2	1	2	1	3	2	Regional	4	1	0	10	0	4	32	0	3	0	0	1	Alive or dead of other cause	Alive or dead due to cancer	86	Alive	1	0	1
1234387	2	1	1	2	2	9	2	1	Regional	3	2	0	20	0	1	22	0	3	1	1	1	Alive or dead of other cause	Alive or dead due to cancer	81	Alive	2	0	1
1234479	2	1	1	1	2	2	2	1	Regional	3	1	0	998	0	3	16	0	3	0	0	0	Alive or dead of other cause	Alive or dead due to cancer	80	Alive	3	0	1
1234563	1	1	1	1	2	1	2	1	Localized	3	1	0	10	0	4	24	0	3	0	0	0	Alive or dead of other cause	Alive or dead due to cancer	82	Alive	1	0	1
1234586	2	1	1	1	2	1	3	1	Localized	3	1	0	20	0	4	23	0	3	0	0	0	Alive or dead of other cause	Alive or dead due to cancer	56	Alive	2	0	1
1234591	2	3	2	1	2	7	3	1	Localized	3	1	0	10	0	2	13	0	3	0	0	0	Alive or dead of other cause	Alive or dead due to cancer	80	Alive	1	0	1
1234654	1	1	1	2	2	8	2	1	Localized	2	1	0	20	0	4	38	0	3	0	0	0	Alive or dead of other cause	Alive or dead due to cancer	93	Alive	2	0	1
1234672	1	1	1	2	2	8	3	1	Regional	3	2	0	20	0	3	16	1	3	0	0	1	Alive or dead of other cause	Alive or dead due to cancer	83	Alive	2	0	2
1234696	2	1	1	2	2	2	3	1	Localized	3	1	0	10	0	4	22	0	3	0	0	0	Alive or dead of other cause	Alive or dead due to cancer	82	Alive	1	0	1
1234697	1	1	2	2	2	8	2	1	Regional	3	2	0	998	0	3	16	1	3	2	1	1	Alive or dead of other cause	Alive or dead due to cancer	81	Alive	3	0	2
1234742	2	1	1	2	2	8	2	1	Regional	3	2	0	10	0	3	6	2	3	0	0	0	Dead (attributable to this cancer dx)	Alive or dead due to cancer	45	Dead	1	0	2
1234766	1	1	1	2	2	8	2	1	Localized	3	1	0	998	0	4	14	0	3	0	0	1	Alive or dead of other cause	Alive or dead due to cancer	83	Alive	3	0	1
1234934	1	3	1	2	2	4	2	1	Regional	3	1	0	998	0	4	32	0	3	0	0	0	Alive or dead of other cause	Dead (attributable to causes other than this cancer dx)	29	Dead	3	0	1
1235113	1	1	1	1	2	1	1	1	Localized	2	1	0	998	0	1	13	0	3	0	0	0	Alive or dead of other cause	Alive or dead due to cancer	79	Alive	3	0	1
1235120	2	1	1	1	2	2	2	1	Regional	2	3	0	997	0	1	18	4	3	0	0	1	Alive or dead of other cause	Alive or dead due to cancer	81	Alive	3	0	3
1235251	2	1	1	1	2	2	3	2	Localized	3	1	0	20	0	3	16	0	3	0	0	0	Dead (missing/unknown COD)	Dead (missing/unknown COD)	60	Dead	2	0	1
1235257	2	2	1	2	2	1	2	1	Localized	3	1	0	998	0	4	18	0	3	0	0	0	Alive or dead of other cause	Dead (attributable to causes other than this cancer dx)	68	Dead	3	0	1
1235355	2	3	1	2	2	7	2	1	Regional	3	2	0	20	0	4	12	1	3	0	0	0	Alive or dead of other cause	Dead (attributable to causes other than this cancer dx)	48	Dead	2	0	2
1235376	3	1	1	1	2	2	2	1	Regional	3	1	0	10	0	4	16	0	3	0	0	0	Alive or dead of other cause	Alive or dead due to cancer	86	Alive	1	0	1
1235497	1	3	1	2	2	7	2	1	Regional	3	3	0	20	990	3	12	7	3	0	0	1	Alive or dead of other cause	Dead (attributable to causes other than this cancer dx)	52	Dead	2	1	4
1235598	1	1	1	2	2	4	2	1	Localized	3	1	0	998	0	4	17	0	3	0	0	0	Alive or dead of other cause	Alive or dead due to cancer	81	Alive	3	0	1
1235600	2	3	1	2	2	8	3	2	Distant	4	3	0	20	990	4	14	12	3	2	1	1	Dead (attributable to this cancer dx)	Alive or dead due to cancer	31	Dead	2	1	4
1235669	2	1	1	2	2	6	2	1	Regional	3	2	0	10	0	3	12	2	3	0	0	1	Dead (attributable to this cancer dx)	Alive or dead due to cancer	6	Dead	1	0	2
1235713	1	1	1	1	2	1	2	1	Localized	2	1	0	20	0	1	8	0	3	0	0	0	Alive or dead of other cause	Alive or dead due to cancer	86	Alive	2	0	1
1235788	3	1	1	2	2	9	2	1	Regional	4	1	0	998	0	4	18	0	3	0	0	0	Dead (attributable to this cancer dx)	Alive or dead due to cancer	0	Dead	3	0	1
1235872	1	1	1	2	2	2	2	1	Regional	3	2	0	20	0	1	16	2	3	0	0	1	Alive or dead of other cause	Alive or dead due to cancer	81	Alive	2	0	2
1236041	1	2	2	1	2	7	3	1	Localized	1	1	0	998	0	1	20	0	3	0	0	0	Alive or dead of other cause	Alive or dead due to cancer	84	Alive	3	0	1
1236212	3	1	1	1	2	1	2	1	Localized	3	1	0	10	0	4	40	0	3	0	0	0	Alive or dead of other cause	Alive or dead due to cancer	81	Alive	1	0	1
1236247	1	3	1	1	2	1	4	3	Regional	4	2	0	10	1	2	11	1	3	0	0	1	Dead (attributable to this cancer dx)	Alive or dead due to cancer	18	Dead	1	1	2
1236275	2	1	2	1	2	4	1	1	Regional	3	2	0	999	2	3	23	0	3	0	0	0	Dead (attributable to this cancer dx)	Alive or dead due to cancer	28	Dead	3	1	1
1236283	2	1	1	2	2	7	2	1	Regional	3	2	0	10	3	3	17	0	3	0	0	1	Alive or dead of other cause	Alive or dead due to cancer	85	Alive	1	1	1
1236298	1	1	1	2	2	1	3	1	Regional	4	2	0	999	0	2	5	1	3	0	0	1	Dead (attributable to this cancer dx)	Alive or dead due to cancer	4	Dead	3	0	2
1236314	2	2	1	1	2	1	2	1	Localized	2	1	0	20	0	3	27	0	3	0	0	0	Alive or dead of other cause	Dead (attributable to causes other than this cancer dx)	19	Dead	2	0	1
1236316	2	2	1	2	2	5	2	1	Regional	3	2	0	999	0	3	14	1	3	0	0	0	Dead (attributable to this cancer dx)	Alive or dead due to cancer	3	Dead	3	0	2
1236319	2	1	2	2	2	8	2	1	Localized	1	1	0	999	0	2	21	0	3	0	0	0	Alive or dead of other cause	Alive or dead due to cancer	81	Alive	3	0	1
1236504	1	1	2	1	2	4	1	1	Regional	3	1	0	999	0	4	29	0	3	0	0	0	Alive or dead of other cause	Alive or dead due to cancer	83	Alive	3	0	1
1236581	1	3	2	1	2	1	2	1	Localized	1	1	0	20	0	1	11	0	3	0	0	0	Alive or dead of other cause	Alive or dead due to cancer	79	Alive	2	0	1
1236683	2	2	1	2	2	10	2	1	Regional	3	1	0	998	0	3	12	0	3	0	0	0	Dead (attributable to this cancer dx)	Alive or dead due to cancer	80	Dead	3	0	1
1236685	2	1	2	2	2	7	1	2	Localized	3	1	0	998	0	4	14	0	3	0	0	0	Alive or dead of other cause	Alive or dead due to cancer	84	Alive	3	0	1
1236766	2	1	1	1	2	1	2	1	Localized	3	1	0	20	0	4	13	0	3	0	0	0	Alive or dead of other cause	Alive or dead due to cancer	79	Alive	2	0	1
1236921	1	1	2	2	2	8	2	1	Localized	1	1	0	998	0	1	18	0	3	0	0	0	Alive or dead of other cause	Alive or dead due to cancer	83	Alive	3	0	1
1236954	1	1	1	2	2	3	1	1	Localized	1	1	0	998	0	1	19	0	3	0	0	0	Alive or dead of other cause	Alive or dead due to cancer	80	Alive	3	0	1
1236957	2	1	1	1	2	4	2	1	Distant	4	3	0	999	1	3	16	11	3	0	0	1	Dead (attributable to this cancer dx)	Alive or dead due to cancer	20	Dead	3	1	4
1237104	2	2	2	2	2	9	2	1	Regional	3	2	0	20	0	4	27	2	3	2	1	1	Alive or dead of other cause	Alive or dead due to cancer	85	Alive	2	0	2
1237116	2	1	2	1	2	2	1	1	Localized	2	1	0	20	0	3	15	0	3	0	0	0	Alive or dead of other cause	Alive or dead due to cancer	85	Alive	2	0	1
1237150	2	1	1	1	2	4	3	1	Localized	2	1	0	998	0	4	19	0	3	0	0	0	Alive or dead of other cause	Dead (attributable to causes other than this cancer dx)	51	Dead	3	0	1
1237158	1	1	1	2	2	7	2	1	Localized	3	1	0	20	0	4	15	0	3	0	0	0	Alive or dead of other cause	Alive or dead due to cancer	83	Alive	2	0	1
1237479	2	3	2	1	2	7	2	1	Regional	4	3	0	10	0	4	19	9	3	0	0	1	Dead (attributable to this cancer dx)	Alive or dead due to cancer	49	Dead	1	0	4
1237525	1	1	1	1	2	6	2	1	Regional	3	1	0	20	0	4	20	0	3	0	0	0	Alive or dead of other cause	Alive or dead due to cancer	85	Alive	2	0	1
1237568	1	3	1	2	2	2	2	1	Localized	1	1	0	999	0	2	4	0	3	0	0	0	Alive or dead of other cause	Dead (attributable to causes other than this cancer dx)	36	Dead	3	0	1
1237700	1	1	2	2	2	7	2	1	Localized	2	1	0	20	0	2	13	0	3	0	0	0	Alive or dead of other cause	Alive or dead due to cancer	79	Alive	2	0	1
1237771	2	1	2	2	2	9	2	1	Regional	2	2	0	10	3	2	9	0	3	3	1	1	Dead (attributable to this cancer dx)	Alive or dead due to cancer	27	Dead	1	1	1
1237853	2	2	1	1	2	3	2	1	Regional	3	1	0	20	0	3	29	0	3	0	0	0	Alive or dead of other cause	Alive or dead due to cancer	79	Alive	2	0	1
1237885	1	3	2	2	2	7	1	1	Localized	1	1	0	998	0	1	12	0	3	0	0	0	Dead (attributable to this cancer dx)	Alive or dead due to cancer	1	Dead	3	0	1
1238362	1	1	2	2	2	8	3	1	Localized	2	1	0	20	0	2	14	0	3	0	0	0	Alive or dead of other cause	Alive or dead due to cancer	85	Alive	2	0	1
1238388	2	1	2	1	2	9	2	1	Regional	3	1	0	20	0	3	10	0	3	0	0	1	Alive or dead of other cause	Alive or dead due to cancer	85	Alive	2	0	1
1238514	1	1	1	1	2	7	2	1	Localized	3	1	0	20	0	3	37	0	3	0	0	0	Alive or dead of other cause	Alive or dead due to cancer	81	Alive	2	0	1
1238574	1	1	1	1	2	9	2	1	Regional	3	1	0	999	0	1	16	0	3	3	1	1	Alive or dead of other cause	Alive or dead due to cancer	66	Alive	3	0	1
1238657	1	1	2	1	2	7	2	1	Regional	3	2	0	20	0	1	17	1	3	0	0	1	Alive or dead of other cause	Alive or dead due to cancer	80	Alive	2	0	2
1238660	1	1	1	2	2	7	2	1	Regional	3	1	0	20	0	4	12	0	3	0	0	0	Alive or dead of other cause	Alive or dead due to cancer	78	Alive	2	0	1
1238674	1	1	1	1	2	2	2	1	Localized	2	1	0	10	0	3	24	0	3	0	0	0	Dead (attributable to this cancer dx)	Alive or dead due to cancer	64	Dead	1	0	1
1238750	1	3	2	2	2	4	2	1	Localized	3	1	0	998	0	3	19	0	3	0	0	0	Alive or dead of other cause	Alive or dead due to cancer	80	Alive	3	0	1
1238819	2	1	1	1	2	9	3	2	Regional	3	2	0	999	0	4	13	1	3	2	1	1	Alive or dead of other cause	Dead (attributable to causes other than this cancer dx)	61	Dead	3	0	2
1239089	2	3	2	2	2	1	2	1	Localized	3	1	0	10	0	3	37	0	3	0	0	0	Alive or dead of other cause	Alive or dead due to cancer	82	Alive	1	0	1
1239106	1	1	1	1	2	1	3	1	Regional	4	3	0	10	1	3	56	5	3	0	0	1	Dead (attributable to this cancer dx)	Alive or dead due to cancer	15	Dead	1	1	3
1239281	1	1	2	2	2	7	3	1	Regional	3	1	0	999	0	2	6	0	3	0	0	0	Alive or dead of other cause	Alive or dead due to cancer	69	Alive	3	0	1
1239579	2	1	1	1	2	7	2	1	Localized	3	1	0	10	0	3	8	0	3	0	0	0	Dead (attributable to this cancer dx)	Alive or dead due to cancer	1	Dead	1	0	1
1239711	1	1	1	1	2	9	2	1	Localized	1	1	0	20	0	2	14	0	3	0	0	0	Alive or dead of other cause	Alive or dead due to cancer	81	Alive	2	0	1
1239729	2	3	1	1	2	7	2	1	Regional	4	3	0	998	0	3	19	14	3	0	0	1	Alive or dead of other cause	Alive or dead due to cancer	28	Alive	3	0	4
1239771	1	3	1	1	2	5	3	1	Regional	3	2	0	20	990	3	11	2	3	0	0	1	Alive or dead of other cause	Alive or dead due to cancer	86	Alive	2	1	2
1239874	1	1	1	2	2	9	4	2	Regional	3	3	0	999	990	2	15	6	3	1	1	1	Alive or dead of other cause	Dead (attributable to causes other than this cancer dx)	18	Dead	3	1	3
1239889	1	1	1	1	2	4	2	1	Regional	3	2	0	999	0	2	7	2	3	0	0	0	Dead (attributable to this cancer dx)	Alive or dead due to cancer	32	Dead	3	0	2
1240110	2	1	2	1	2	8	2	1	Regional	4	3	0	20	3	3	26	4	3	0	0	1	Alive or dead of other cause	Alive or dead due to cancer	81	Alive	2	1	3
1240132	2	1	1	1	2	1	2	1	Localized	3	1	0	20	0	2	19	0	3	0	0	0	Alive or dead of other cause	Alive or dead due to cancer	74	Alive	2	0	1
1240143	1	1	2	2	2	1	1	1	Localized	2	1	0	20	0	3	31	0	3	0	0	0	Alive or dead of other cause	Alive or dead due to cancer	81	Alive	2	0	1
1240206	2	1	1	1	2	2	2	1	Regional	3	2	0	10	0	4	39	2	3	0	0	1	Alive or dead of other cause	Alive or dead due to cancer	86	Alive	1	0	2
1240363	2	3	1	2	2	4	1	1	Localized	1	1	0	998	0	1	20	0	3	0	0	0	Alive or dead of other cause	Alive or dead due to cancer	81	Alive	3	0	1
1240682	3	1	1	1	2	9	2	1	Localized	2	1	0	20	0	4	24	0	3	0	0	0	Alive or dead of other cause	Alive or dead due to cancer	64	Alive	2	0	1
1240745	1	1	1	2	2	5	2	1	Regional	3	3	0	20	0	3	19	5	3	0	0	1	Alive or dead of other cause	Dead (attributable to causes other than this cancer dx)	64	Dead	2	0	3
1240781	3	1	1	2	2	1	2	1	Regional	3	2	0	20	0	3	13	1	3	0	0	1	Alive or dead of other cause	Alive or dead due to cancer	85	Alive	2	0	2
1240924	1	1	1	1	2	2	3	1	Localized	3	1	0	998	0	4	14	0	3	0	0	0	Alive or dead of other cause	Dead (attributable to causes other than this cancer dx)	57	Dead	3	0	1
1241135	2	2	1	2	2	4	2	1	Localized	3	1	0	20	0	3	12	0	3	0	0	0	Alive or dead of other cause	Alive or dead due to cancer	80	Alive	2	0	1
1241205	1	1	1	1	2	4	2	1	Localized	3	1	0	10	0	3	10	0	3	0	0	0	Alive or dead of other cause	Alive or dead due to cancer	84	Alive	1	0	1
1241440	1	1	2	2	2	1	2	1	Regional	4	1	0	10	0	4	11	0	3	0	0	0	Alive or dead of other cause	Alive or dead due to cancer	71	Alive	1	0	1
1241446	2	1	2	2	2	8	2	1	Localized	1	1	0	20	0	2	16	0	3	0	0	0	Alive or dead of other cause	Alive or dead due to cancer	80	Alive	2	0	1
1241450	2	1	1	1	2	3	3	2	Localized	3	1	0	10	1	3	16	0	3	0	0	0	Alive or dead of other cause	Dead (attributable to causes other than this cancer dx)	53	Dead	1	1	1
1241474	2	2	1	2	2	9	2	1	Regional	3	1	0	20	0	3	13	0	3	1	1	1	Alive or dead of other cause	Dead (attributable to causes other than this cancer dx)	59	Dead	2	0	1
1241484	1	1	2	1	2	7	2	1	Localized	3	1	0	20	0	3	40	0	3	0	0	0	Alive or dead of other cause	Alive or dead due to cancer	17	Alive	2	0	1
1241517	1	3	1	2	2	2	2	1	Regional	3	2	0	998	0	3	16	1	3	0	0	0	Alive or dead of other cause	Alive or dead due to cancer	81	Alive	3	0	2
1241585	1	3	1	2	2	1	2	1	Localized	3	1	0	998	0	2	13	0	3	0	0	0	Alive or dead of other cause	Dead (attributable to causes other than this cancer dx)	2	Dead	3	0	1
1241590	2	2	1	2	2	8	2	1	Localized	1	1	0	998	0	1	6	0	3	0	0	0	Alive or dead of other cause	Alive or dead due to cancer	80	Alive	3	0	1
1241601	2	3	2	1	2	3	2	1	Localized	2	1	0	999	0	3	16	0	3	0	0	0	Alive or dead of other cause	Alive or dead due to cancer	81	Alive	3	0	1
1241613	2	1	2	2	2	8	2	2	Localized	1	1	0	10	0	2	11	0	3	2	1	1	Dead (attributable to this cancer dx)	Alive or dead due to cancer	30	Dead	1	0	1
1241626	1	3	1	1	2	2	2	1	Localized	3	1	0	20	0	2	14	0	3	0	0	0	Alive or dead of other cause	Alive or dead due to cancer	80	Alive	2	0	1
1241653	1	1	1	1	2	7	2	2	Localized	3	1	0	20	0	3	15	0	3	0	0	1	Alive or dead of other cause	Alive or dead due to cancer	80	Alive	2	0	1
1241817	2	1	2	2	2	7	2	1	Regional	3	2	0	20	0	3	24	1	3	0	0	1	Alive or dead of other cause	Alive or dead due to cancer	80	Alive	2	0	2
1242014	1	1	2	2	2	7	2	1	Regional	3	1	0	10	1	3	11	0	3	0	0	0	Alive or dead of other cause	Alive or dead due to cancer	72	Alive	1	1	1
1242022	2	1	1	1	2	4	2	1	Regional	4	2	0	20	0	2	30	3	3	0	0	0	Alive or dead of other cause	Alive or dead due to cancer	77	Alive	2	0	2
1242063	2	2	1	2	2	3	2	1	Regional	3	2	0	20	0	3	21	1	3	0	0	0	Alive or dead of other cause	Alive or dead due to cancer	78	Alive	2	0	2
1242127	1	1	1	1	2	2	1	1	Localized	2	1	0	999	0	1	8	0	3	0	0	0	Alive or dead of other cause	Alive or dead due to cancer	68	Alive	3	0	1
1242172	2	1	2	2	2	7	4	1	Regional	3	2	0	10	990	4	20	3	3	2	1	1	Alive or dead of other cause	Alive or dead due to cancer	80	Alive	1	1	2
1242285	1	1	2	1	2	6	2	1	Localized	3	1	0	10	0	4	51	0	3	0	0	1	Dead (attributable to this cancer dx)	Alive or dead due to cancer	42	Dead	1	0	1
1242300	1	1	2	2	2	9	2	1	Regional	3	1	0	20	0	1	4	0	3	1	1	1	Dead (attributable to this cancer dx)	Alive or dead due to cancer	53	Dead	2	0	1
1242302	1	1	2	2	2	7	2	1	Regional	3	3	0	20	3	3	14	4	3	0	0	1	Dead (attributable to this cancer dx)	Alive or dead due to cancer	45	Dead	2	1	3
1242356	1	3	1	2	2	8	3	1	Distant	4	1	0	10	0	4	11	0	3	0	0	0	Dead (attributable to this cancer dx)	Alive or dead due to cancer	6	Dead	1	0	1
1242438	1	1	2	2	2	8	2	1	Localized	2	1	0	998	0	3	13	0	3	0	0	0	Alive or dead of other cause	Alive or dead due to cancer	82	Alive	3	0	1
1242577	2	1	1	1	2	7	3	1	Regional	3	3	0	998	0	3	16	4	3	0	0	0	Alive or dead of other cause	Alive or dead due to cancer	78	Alive	3	0	3
1242697	1	1	1	1	2	2	2	2	Regional	4	2	0	999	2	3	23	1	3	0	0	1	Dead (attributable to this cancer dx)	Alive or dead due to cancer	34	Dead	3	1	2
1242699	2	1	2	2	2	8	2	1	Localized	2	1	0	999	0	3	13	0	3	0	0	0	Alive or dead of other cause	Alive or dead due to cancer	82	Alive	3	0	1
1242782	2	3	1	1	2	1	2	1	Regional	3	1	0	20	0	1	18	0	3	0	0	0	Alive or dead of other cause	Dead (attributable to causes other than this cancer dx)	59	Dead	2	0	1
1242805	2	3	1	2	2	7	1	1	Localized	1	1	0	998	0	4	12	0	3	0	0	0	Alive or dead of other cause	Alive or dead due to cancer	81	Alive	3	0	1
1242829	1	3	2	1	2	6	1	1	Localized	1	1	0	998	0	1	8	0	3	0	0	0	Alive or dead of other cause	Alive or dead due to cancer	79	Alive	3	0	1
1242887	1	1	2	2	2	9	3	2	Localized	3	1	0	10	0	4	5	0	3	1	1	1	Alive or dead of other cause	Alive or dead due to cancer	78	Alive	1	0	1
1243013	1	3	1	2	2	2	1	1	Regional	3	1	0	20	0	4	12	0	3	0	0	0	Alive or dead of other cause	Alive or dead due to cancer	82	Alive	2	0	1
1243025	1	3	1	2	2	6	1	1	Regional	3	2	0	10	0	4	14	1	3	0	0	0	Dead (attributable to this cancer dx)	Alive or dead due to cancer	1	Dead	1	0	2
1243081	1	3	2	2	2	7	1	1	Localized	3	1	0	998	0	3	24	0	3	0	0	0	Alive or dead of other cause	Alive or dead due to cancer	80	Alive	3	0	1
1243098	1	3	2	2	2	4	2	1	Localized	3	1	0	20	0	3	15	0	3	0	0	0	Alive or dead of other cause	Alive or dead due to cancer	80	Alive	2	0	1
1243110	1	1	2	1	2	7	2	1	Regional	3	3	0	10	1	4	18	4	3	0	0	1	Alive or dead of other cause	Alive or dead due to cancer	81	Alive	1	1	3
1243308	1	1	2	2	2	7	3	3	Regional	1	2	0	20	0	1	25	1	3	0	0	1	Alive or dead of other cause	Alive or dead due to cancer	78	Alive	2	0	2
1243318	3	2	2	1	2	2	2	1	Localized	3	1	0	10	0	4	34	0	3	0	0	0	Alive or dead of other cause	Alive or dead due to cancer	76	Alive	1	0	1
1243502	1	3	2	1	2	8	2	1	Regional	2	2	0	20	1	2	15	1	3	0	0	1	Alive or dead of other cause	Alive or dead due to cancer	74	Alive	2	1	2
1243506	2	2	1	2	2	9	2	1	Regional	2	2	0	20	0	3	9	0	3	1	1	1	Alive or dead of other cause	Alive or dead due to cancer	74	Alive	2	0	1
1243566	1	1	2	1	2	7	2	1	Localized	3	1	0	999	0	3	13	0	3	0	0	0	Alive or dead of other cause	Alive or dead due to cancer	81	Alive	3	0	1
1243651	1	3	2	1	2	9	2	1	Distant	4	3	0	20	0	2	67	5	3	0	0	1	Alive or dead of other cause	Alive or dead due to cancer	80	Alive	2	0	3
1243884	1	1	1	2	2	4	2	1	Regional	3	1	0	20	0	2	21	0	3	0	0	0	Alive or dead of other cause	Alive or dead due to cancer	79	Alive	2	0	1
1244105	2	1	2	1	2	8	2	1	Regional	3	2	0	20	0	3	22	2	3	0	0	1	Alive or dead of other cause	Alive or dead due to cancer	79	Alive	2	0	2
1244185	2	1	1	2	2	2	3	1	Localized	3	1	0	20	0	2	41	0	3	0	0	0	Dead (attributable to this cancer dx)	Alive or dead due to cancer	4	Dead	2	0	1
1244241	1	1	1	2	2	2	2	1	Localized	2	1	0	20	0	3	23	0	3	0	0	0	Alive or dead of other cause	Alive or dead due to cancer	80	Alive	2	0	1
1244403	2	2	2	1	2	9	2	1	Regional	2	2	0	999	0	1	9	2	3	0	0	0	Alive or dead of other cause	Alive or dead due to cancer	81	Alive	3	0	2
1244433	2	3	2	1	2	1	2	1	Localized	2	1	0	20	0	3	18	0	3	0	0	0	Alive or dead of other cause	Alive or dead due to cancer	78	Alive	2	0	1
1244720	1	1	1	2	2	7	2	1	Regional	3	2	0	20	0	3	9	2	3	0	0	1	Alive or dead of other cause	Alive or dead due to cancer	81	Alive	2	0	2
1244725	1	3	2	2	2	9	1	1	Localized	3	1	0	20	0	2	18	0	3	2	1	1	Alive or dead of other cause	Alive or dead due to cancer	78	Alive	2	0	1
1244860	3	2	2	1	2	6	2	1	Regional	3	1	0	20	0	4	16	0	3	0	0	1	Alive or dead of other cause	Alive or dead due to cancer	79	Alive	2	0	1
1244874	1	1	1	2	2	2	2	1	Regional	3	1	0	998	0	4	17	0	3	0	0	0	Alive or dead of other cause	Dead (attributable to causes other than this cancer dx)	70	Dead	3	0	1
1244885	1	1	1	2	2	2	2	1	Regional	3	3	0	20	0	3	14	4	3	0	0	1	Alive or dead of other cause	Alive or dead due to cancer	80	Alive	2	0	3
1244918	1	1	1	1	2	1	2	1	Localized	3	1	0	20	0	3	19	0	3	0	0	1	Alive or dead of other cause	Alive or dead due to cancer	83	Alive	2	0	1
1244932	1	3	1	2	2	9	3	1	Regional	3	3	0	10	0	4	22	9	3	3	1	1	Alive or dead of other cause	Alive or dead due to cancer	82	Alive	1	0	4
1245008	2	1	2	2	2	1	2	2	Localized	3	1	0	10	0	3	19	0	3	0	0	0	Alive or dead of other cause	Alive or dead due to cancer	75	Alive	1	0	1
1245267	1	1	2	2	2	4	3	1	Regional	4	2	0	20	0	4	16	2	3	0	0	0	Alive or dead of other cause	Alive or dead due to cancer	80	Alive	2	0	2
1245303	1	1	1	2	2	1	2	1	Localized	2	1	0	998	0	2	18	0	3	0	0	0	Alive or dead of other cause	Alive or dead due to cancer	80	Alive	3	0	1
1245309	1	3	1	2	2	9	2	1	Localized	3	1	0	998	0	2	12	0	3	0	0	0	Alive or dead of other cause	Dead (attributable to causes other than this cancer dx)	8	Dead	3	0	1
1245408	3	3	1	2	2	7	2	1	Regional	2	2	0	20	0	1	26	2	3	0	0	1	Alive or dead of other cause	Alive or dead due to cancer	78	Alive	2	0	2
1245442	1	1	2	2	2	8	1	1	Regional	3	2	0	20	0	2	15	1	3	0	0	1	Dead (attributable to this cancer dx)	Alive or dead due to cancer	28	Dead	2	0	2
1245517	1	2	1	2	2	1	1	1	Localized	1	1	0	20	0	1	6	0	3	0	0	0	Alive or dead of other cause	Dead (attributable to causes other than this cancer dx)	24	Dead	2	0	1
1245561	1	1	1	2	2	7	4	1	Regional	4	1	0	997	0	3	19	0	3	2	1	1	Alive or dead of other cause	Alive or dead due to cancer	77	Alive	3	0	1
1245735	1	1	1	2	2	1	3	1	Regional	4	1	0	999	990	4	27	0	3	2	1	1	Dead (attributable to this cancer dx)	Alive or dead due to cancer	11	Dead	3	1	1
1245768	2	1	1	1	2	7	2	1	Regional	3	3	0	999	990	3	16	4	3	0	0	0	Dead (attributable to this cancer dx)	Alive or dead due to cancer	22	Dead	3	1	3
1245777	1	3	2	2	2	1	2	1	Localized	2	1	0	20	0	3	25	0	3	0	0	0	Alive or dead of other cause	Alive or dead due to cancer	82	Alive	2	0	1
1245805	1	1	1	2	2	1	2	1	Localized	2	1	0	20	0	2	14	0	3	0	0	0	Alive or dead of other cause	Dead (attributable to causes other than this cancer dx)	66	Dead	2	0	1
1245826	1	1	1	1	2	1	2	1	Regional	4	2	0	20	0	3	14	2	3	0	0	0	Dead (attributable to this cancer dx)	Alive or dead due to cancer	8	Dead	2	0	2
1245830	1	1	2	2	2	9	2	1	Localized	2	1	0	20	0	2	13	0	3	1	1	1	Alive or dead of other cause	Alive or dead due to cancer	83	Alive	2	0	1
1245858	1	1	2	2	2	2	2	1	Regional	3	3	0	999	0	3	16	6	3	0	0	1	Alive or dead of other cause	Alive or dead due to cancer	80	Alive	3	0	3
1245876	1	1	1	2	2	2	2	1	Regional	3	1	0	20	0	3	38	0	3	0	0	0	Dead (attributable to this cancer dx)	Alive or dead due to cancer	24	Dead	2	0	1
1245888	2	1	1	1	2	2	2	1	Regional	3	1	0	10	0	4	27	0	3	0	0	0	Alive or dead of other cause	Alive or dead due to cancer	80	Alive	1	0	1
1245998	1	3	1	2	2	1	2	1	Regional	3	2	0	999	0	4	31	2	3	0	0	1	Alive or dead of other cause	Dead (attributable to causes other than this cancer dx)	4	Dead	3	0	2
1246092	3	1	1	1	2	2	2	1	Localized	3	1	0	20	0	4	15	0	3	0	0	0	Alive or dead of other cause	Alive or dead due to cancer	82	Alive	2	0	1
1246113	2	1	2	1	2	3	2	1	Regional	3	3	0	998	2	2	14	6	3	0	0	1	Dead (attributable to this cancer dx)	Alive or dead due to cancer	34	Dead	3	1	3
1246168	2	3	1	2	2	5	2	1	Regional	3	1	0	20	0	2	19	0	3	0	0	0	Alive or dead of other cause	Dead (attributable to causes other than this cancer dx)	51	Dead	2	0	1
1246187	1	1	1	2	2	2	2	1	Localized	3	1	0	20	0	4	13	0	3	0	0	0	Alive or dead of other cause	Alive or dead due to cancer	53	Alive	2	0	1
1246193	2	1	2	2	2	1	1	2	Localized	3	1	0	999	0	3	14	0	3	0	0	0	Alive or dead of other cause	Alive or dead due to cancer	78	Alive	3	0	1
1246209	2	2	2	2	2	1	2	1	Regional	4	1	0	10	0	4	4	0	3	0	0	1	Alive or dead of other cause	Alive or dead due to cancer	79	Alive	1	0	1
1246296	1	1	1	2	2	8	2	1	Localized	1	1	0	20	0	1	13	0	3	0	0	0	Alive or dead of other cause	Dead (attributable to causes other than this cancer dx)	5	Dead	2	0	1
1246605	2	3	2	1	2	7	2	1	Regional	3	3	0	999	0	3	20	11	3	0	0	0	Alive or dead of other cause	Alive or dead due to cancer	10	Alive	3	0	4
1246610	2	1	1	2	2	7	2	1	Localized	2	1	0	999	0	3	13	0	3	0	0	0	Alive or dead of other cause	Alive or dead due to cancer	77	Alive	3	0	1
1246656	1	1	1	2	2	4	2	1	Localized	1	1	0	20	0	1	14	0	3	0	0	0	Alive or dead of other cause	Alive or dead due to cancer	82	Alive	2	0	1
1246738	2	2	2	2	2	1	2	1	Localized	3	1	0	999	0	4	27	0	3	0	0	0	Alive or dead of other cause	Alive or dead due to cancer	83	Alive	3	0	1
1246769	1	1	1	2	2	7	2	1	Regional	4	3	0	10	4	2	14	4	3	0	0	1	Alive or dead of other cause	Alive or dead due to cancer	77	Alive	1	1	3
1246778	2	1	1	2	2	4	1	1	Localized	1	1	0	998	0	4	12	0	3	0	0	0	Alive or dead of other cause	Alive or dead due to cancer	76	Alive	3	0	1
1246829	2	2	1	2	2	4	2	1	Localized	3	1	0	998	0	2	17	0	3	0	0	0	Alive or dead of other cause	Alive or dead due to cancer	78	Alive	3	0	1
1246876	2	3	1	1	2	7	1	1	Localized	1	1	0	998	0	1	10	0	3	0	0	0	Alive or dead of other cause	Dead (attributable to causes other than this cancer dx)	65	Dead	3	0	1
1247008	2	3	1	1	2	2	2	1	Localized	2	1	0	999	0	2	41	0	3	0	0	0	Alive or dead of other cause	Alive or dead due to cancer	78	Alive	3	0	1
1247032	1	3	1	1	2	9	3	1	Localized	2	1	0	20	0	2	18	0	3	1	1	1	Alive or dead of other cause	Alive or dead due to cancer	78	Alive	2	0	1
1247251	1	1	1	2	2	9	2	1	Regional	4	3	0	10	2	4	31	17	3	0	0	1	Alive or dead of other cause	Dead (attributable to causes other than this cancer dx)	15	Dead	1	1	4
1247510	1	1	1	2	2	8	2	1	Regional	3	3	0	999	0	4	17	2	3	0	0	1	Alive or dead of other cause	Alive or dead due to cancer	79	Alive	3	0	2
1247516	1	1	1	1	2	1	2	1	Localized	3	1	0	999	0	3	18	0	3	0	0	0	Alive or dead of other cause	Alive or dead due to cancer	75	Alive	3	0	1
1247556	1	3	2	2	2	8	2	2	Regional	3	1	0	998	0	4	42	0	3	0	0	1	Alive or dead of other cause	Alive or dead due to cancer	79	Alive	3	0	1
1247561	1	1	2	2	2	9	2	1	Localized	1	1	0	20	0	3	31	0	3	0	0	0	Alive or dead of other cause	Alive or dead due to cancer	79	Alive	2	0	1
1247649	1	1	2	1	2	2	2	1	Localized	2	1	0	20	0	2	29	0	3	0	0	0	Alive or dead of other cause	Alive or dead due to cancer	84	Alive	2	0	1
1247662	2	2	2	1	2	1	2	1	Regional	1	2	0	998	0	4	12	1	3	0	0	1	Alive or dead of other cause	Alive or dead due to cancer	77	Alive	3	0	2
1247671	1	2	1	2	2	7	2	1	Localized	3	1	0	10	0	4	12	0	3	0	0	0	Alive or dead of other cause	Alive or dead due to cancer	77	Alive	1	0	1
1247808	1	2	2	2	2	1	2	1	Regional	2	3	0	20	0	2	18	8	3	0	0	1	Alive or dead of other cause	Alive or dead due to cancer	79	Alive	2	0	4
1247814	2	3	2	1	2	3	2	1	Regional	4	1	0	20	0	4	22	0	3	0	0	1	Alive or dead of other cause	Alive or dead due to cancer	77	Alive	2	0	1
1247841	3	1	2	2	2	7	2	1	Localized	3	1	0	20	0	4	17	0	3	0	0	0	Alive or dead of other cause	Alive or dead due to cancer	81	Alive	2	0	1
1248009	2	3	2	2	2	9	2	1	Localized	3	1	0	999	0	1	3	0	3	2	1	1	Dead (attributable to this cancer dx)	Alive or dead due to cancer	14	Dead	3	0	1
1248010	2	3	1	1	2	7	2	1	Regional	3	2	0	998	0	4	12	1	3	0	0	0	Dead (attributable to this cancer dx)	Alive or dead due to cancer	13	Dead	3	0	2
1248086	2	1	1	1	2	4	2	1	Regional	3	3	0	10	990	4	17	11	3	0	0	1	Dead (attributable to this cancer dx)	Alive or dead due to cancer	4	Dead	1	1	4
1248135	1	3	1	1	2	1	2	1	Localized	2	1	0	20	0	3	14	0	3	0	0	0	Alive or dead of other cause	Alive or dead due to cancer	48	Alive	2	0	1
1248285	1	1	1	2	2	5	4	1	Localized	3	1	0	999	0	2	14	0	3	0	0	0	Alive or dead of other cause	Alive or dead due to cancer	77	Alive	3	0	1
1248322	1	1	1	1	2	1	1	1	Localized	2	1	0	20	0	3	8	0	3	0	0	0	Alive or dead of other cause	Alive or dead due to cancer	79	Alive	2	0	1
1248427	2	1	1	1	2	2	3	1	Regional	3	2	0	20	0	4	26	2	3	0	0	0	Alive or dead of other cause	Alive or dead due to cancer	77	Alive	2	0	2
1248430	2	1	1	2	2	1	2	1	Localized	3	1	0	20	0	4	14	0	3	0	0	0	Alive or dead of other cause	Alive or dead due to cancer	71	Alive	2	0	1
1248432	2	1	1	2	2	2	1	1	Localized	3	1	0	20	0	3	13	0	3	0	0	0	Alive or dead of other cause	Dead (attributable to causes other than this cancer dx)	4	Dead	2	0	1
1248658	1	1	2	1	2	9	2	1	Regional	3	2	0	20	0	3	8	1	3	3	1	1	Alive or dead of other cause	Alive or dead due to cancer	80	Alive	2	0	2
1248706	3	1	2	1	2	6	2	1	Localized	3	1	0	10	0	2	16	0	3	0	0	0	Alive or dead of other cause	Alive or dead due to cancer	78	Alive	1	0	1
1248887	3	3	2	1	2	8	2	1	Localized	2	1	0	20	0	1	17	0	3	0	0	0	Alive or dead of other cause	Alive or dead due to cancer	79	Alive	2	0	1
1248918	2	1	1	2	2	2	2	1	Localized	2	1	0	10	0	3	15	0	3	0	0	0	Alive or dead of other cause	Dead (attributable to causes other than this cancer dx)	56	Dead	1	0	1
1249264	1	1	2	2	2	7	2	1	Regional	3	2	0	998	0	4	37	1	3	0	0	0	Alive or dead of other cause	Alive or dead due to cancer	77	Alive	3	0	2
1249528	2	1	1	2	2	7	2	1	Regional	1	2	0	20	0	1	17	1	3	0	0	0	Alive or dead of other cause	Alive or dead due to cancer	77	Alive	2	0	2
1249543	2	1	2	2	2	8	2	1	Regional	3	2	0	998	0	4	15	1	3	0	0	0	Dead (attributable to this cancer dx)	Alive or dead due to cancer	68	Dead	3	0	2
1249586	2	2	1	2	2	2	2	1	Localized	2	1	0	20	0	3	17	0	3	0	0	0	Alive or dead of other cause	Dead (attributable to causes other than this cancer dx)	67	Dead	2	0	1
1249656	1	1	1	1	2	1	2	1	Regional	3	3	0	20	0	3	16	4	3	0	0	1	Alive or dead of other cause	Alive or dead due to cancer	75	Alive	2	0	3
1249676	1	3	2	2	2	8	2	1	Localized	1	1	0	20	0	1	17	0	3	0	0	0	Alive or dead of other cause	Alive or dead due to cancer	79	Alive	2	0	1
1249744	1	3	2	2	2	9	2	1	Localized	2	1	0	20	0	3	12	0	3	0	0	0	Alive or dead of other cause	Alive or dead due to cancer	64	Alive	2	0	1
1249758	1	1	1	1	2	1	2	1	Localized	3	1	0	20	0	3	12	0	3	0	0	0	Alive or dead of other cause	Dead (attributable to causes other than this cancer dx)	67	Dead	2	0	1
1249872	2	2	1	1	2	3	2	1	Regional	3	1	0	10	0	4	4	0	3	0	0	0	Dead (attributable to this cancer dx)	Alive or dead due to cancer	24	Dead	1	0	1
1249886	2	1	1	1	2	1	2	1	Regional	3	2	0	20	0	3	19	1	3	0	0	1	Alive or dead of other cause	Alive or dead due to cancer	78	Alive	2	0	2
1249891	2	2	1	1	2	7	2	1	Localized	3	1	0	10	0	4	12	0	3	2	1	0	Alive or dead of other cause	Dead (attributable to causes other than this cancer dx)	12	Dead	1	0	1
1249911	2	1	1	1	2	9	2	1	Distant	4	1	0	10	0	2	1	0	3	0	0	1	Dead (attributable to this cancer dx)	Alive or dead due to cancer	16	Dead	1	0	1
1249919	1	3	1	2	2	9	2	1	Regional	3	2	0	999	0	3	9	0	3	1	1	1	Alive or dead of other cause	Alive or dead due to cancer	11	Alive	3	0	1
1250031	3	3	2	1	2	7	1	1	Localized	1	1	0	20	0	1	14	0	3	0	0	0	Alive or dead of other cause	Alive or dead due to cancer	82	Alive	2	0	1
1250270	2	1	2	2	2	5	2	1	Regional	3	2	0	20	0	3	22	1	3	0	0	1	Alive or dead of other cause	Dead (attributable to causes other than this cancer dx)	5	Dead	2	0	2
1250325	3	1	1	2	2	9	2	1	Regional	3	2	0	20	0	3	14	1	3	0	0	1	Alive or dead of other cause	Alive or dead due to cancer	76	Alive	2	0	2
1250377	1	1	1	1	2	7	2	1	Regional	3	2	0	20	0	3	7	3	3	0	0	1	Dead (attributable to this cancer dx)	Alive or dead due to cancer	44	Dead	2	0	2
1250413	1	1	2	1	2	9	2	1	Regional	3	2	0	999	0	3	14	1	3	1	1	1	Alive or dead of other cause	Alive or dead due to cancer	77	Alive	3	0	2
1250414	2	1	1	1	2	9	2	1	Localized	1	1	0	10	0	2	27	0	3	0	0	0	Alive or dead of other cause	Alive or dead due to cancer	77	Alive	1	0	1
1250454	2	2	1	1	2	2	2	1	Localized	3	1	0	999	0	3	14	0	3	0	0	0	Alive or dead of other cause	Dead (attributable to causes other than this cancer dx)	40	Dead	3	0	1
1250492	1	1	1	1	2	7	2	1	Localized	3	1	0	998	0	2	12	0	3	0	0	0	Alive or dead of other cause	Alive or dead due to cancer	70	Alive	3	0	1
1250569	1	1	2	2	2	7	3	1	Regional	2	2	0	999	0	2	14	3	3	0	0	1	Alive or dead of other cause	Alive or dead due to cancer	79	Alive	3	0	2
1250574	3	1	1	1	2	2	4	1	Regional	3	3	0	10	0	4	15	10	3	0	0	0	Alive or dead of other cause	Dead (attributable to causes other than this cancer dx)	50	Dead	1	0	4
1250598	1	1	1	1	2	8	1	1	Regional	3	2	0	998	0	3	24	1	3	0	0	0	Alive or dead of other cause	Dead (attributable to causes other than this cancer dx)	46	Dead	3	0	2
1250622	1	1	2	2	2	9	2	1	Regional	3	2	0	20	0	4	13	0	3	3	1	1	Alive or dead of other cause	Alive or dead due to cancer	80	Alive	2	0	1
1250655	1	1	1	1	2	9	2	1	Localized	1	1	0	20	0	1	61	0	3	1	1	1	Alive or dead of other cause	Alive or dead due to cancer	79	Alive	2	0	1
1250675	1	1	1	2	2	1	2	1	Localized	3	1	0	20	0	3	16	0	3	0	0	0	Alive or dead of other cause	Alive or dead due to cancer	79	Alive	2	0	1
1250684	1	1	1	1	2	8	2	1	Localized	1	1	0	20	0	3	16	0	3	0	0	0	Alive or dead of other cause	Dead (attributable to causes other than this cancer dx)	36	Dead	2	0	1
1250820	1	1	1	1	2	4	3	1	Regional	3	2	0	10	0	2	8	1	3	0	0	1	Dead (attributable to this cancer dx)	Alive or dead due to cancer	16	Dead	1	0	2
1251038	2	3	1	1	2	2	4	1	Regional	1	3	0	20	0	1	11	4	3	0	0	0	Alive or dead of other cause	Alive or dead due to cancer	73	Alive	2	0	3
1251107	1	1	1	1	2	1	1	1	Localized	1	1	0	999	0	1	29	0	3	0	0	0	Alive or dead of other cause	Alive or dead due to cancer	77	Alive	3	0	1
1251174	2	1	1	1	2	9	2	1	Regional	4	1	0	10	0	4	15	0	3	1	1	1	Dead (attributable to this cancer dx)	Alive or dead due to cancer	35	Dead	1	0	1
1251197	2	1	2	1	2	9	2	1	Regional	3	2	0	10	0	2	14	0	3	1	1	1	Alive or dead of other cause	Alive or dead due to cancer	79	Alive	1	0	1
1251211	1	1	2	2	2	8	2	1	Localized	2	1	0	998	0	4	32	0	3	0	0	0	Alive or dead of other cause	Alive or dead due to cancer	79	Alive	3	0	1
1251219	2	1	2	2	2	4	2	1	Localized	2	1	0	10	0	1	30	0	3	0	0	0	Alive or dead of other cause	Alive or dead due to cancer	79	Alive	1	0	1
1251250	1	3	1	1	2	7	2	1	Localized	1	1	0	998	0	1	12	0	3	0	0	0	Alive or dead of other cause	Alive or dead due to cancer	71	Alive	3	0	1
1251316	2	1	1	1	2	2	2	1	Regional	3	1	0	998	0	3	16	0	3	0	0	0	Alive or dead of other cause	Alive or dead due to cancer	79	Alive	3	0	1
1251397	2	1	1	1	2	1	2	1	Regional	4	2	0	998	1	3	11	0	3	0	0	0	Dead (attributable to this cancer dx)	Alive or dead due to cancer	13	Dead	3	1	1
1251544	2	1	2	1	2	7	2	1	Localized	3	1	0	20	0	3	20	0	3	0	0	0	Dead (attributable to this cancer dx)	Alive or dead due to cancer	46	Dead	2	0	1
1251548	3	1	1	1	2	1	2	2	Regional	2	2	0	998	0	4	31	2	3	0	0	1	Alive or dead of other cause	Alive or dead due to cancer	77	Alive	3	0	2
1251626	2	1	1	1	2	7	2	1	Localized	2	1	0	999	0	3	27	0	3	0	0	0	Alive or dead of other cause	Alive or dead due to cancer	77	Alive	3	0	1
1251720	1	1	1	2	2	1	2	1	Regional	3	2	0	20	0	3	36	2	3	0	0	1	Dead (attributable to this cancer dx)	Alive or dead due to cancer	6	Dead	2	0	2
1251905	2	1	1	1	2	4	3	1	Regional	3	3	0	20	0	3	15	5	3	0	0	1	Alive or dead of other cause	Alive or dead due to cancer	78	Alive	2	0	3
1252098	2	3	2	2	2	7	2	1	Regional	3	2	0	10	0	3	15	1	3	0	0	0	Dead (attributable to this cancer dx)	Alive or dead due to cancer	72	Dead	1	0	2
1252121	2	1	1	1	2	8	2	1	Distant	4	1	0	998	0	4	25	0	3	2	1	1	Dead (attributable to this cancer dx)	Alive or dead due to cancer	11	Dead	3	0	1
1252190	3	1	2	1	2	7	2	1	Localized	3	1	0	20	0	3	17	0	3	0	0	0	Alive or dead of other cause	Alive or dead due to cancer	77	Alive	2	0	1
1252199	2	1	1	1	2	7	2	1	Regional	3	2	0	999	0	2	29	2	3	0	0	1	Alive or dead of other cause	Alive or dead due to cancer	75	Alive	3	0	2
1252230	1	1	2	2	2	7	2	1	Localized	3	1	0	20	0	3	12	0	3	0	0	0	Alive or dead of other cause	Alive or dead due to cancer	83	Alive	2	0	1
1252235	2	3	1	2	2	7	2	1	Regional	3	2	0	20	0	4	19	1	3	0	0	1	Alive or dead of other cause	Alive or dead due to cancer	81	Alive	2	0	2
1252279	1	1	1	1	2	1	2	1	Localized	2	1	0	10	0	1	16	0	3	0	0	0	Alive or dead of other cause	Alive or dead due to cancer	76	Alive	1	0	1
1252601	1	1	1	1	2	2	4	1	Regional	3	1	0	998	0	3	27	0	3	0	0	0	Alive or dead of other cause	Alive or dead due to cancer	72	Alive	3	0	1
1252654	1	3	2	2	2	1	3	1	Regional	4	2	0	20	2	4	44	2	3	0	0	1	Alive or dead of other cause	Alive or dead due to cancer	76	Alive	2	1	2
1252794	2	3	1	1	2	6	2	1	Localized	3	1	0	20	0	4	17	0	3	0	0	1	Dead (attributable to this cancer dx)	Alive or dead due to cancer	60	Dead	2	0	1
1252810	2	3	2	2	2	7	3	1	Regional	4	3	0	20	0	3	14	11	3	0	0	1	Alive or dead of other cause	Alive or dead due to cancer	76	Alive	2	0	4
1252861	2	1	2	2	2	7	1	1	Regional	4	1	0	10	0	4	15	0	3	0	0	1	Alive or dead of other cause	Alive or dead due to cancer	83	Alive	1	0	1
1252895	1	1	1	2	2	8	2	2	Regional	3	2	0	20	0	3	35	2	3	0	0	0	Dead (attributable to this cancer dx)	Alive or dead due to cancer	3	Dead	2	0	2
1252928	2	1	2	1	2	1	2	1	Regional	4	1	0	998	0	3	28	0	3	0	0	1	Alive or dead of other cause	Alive or dead due to cancer	76	Alive	3	0	1
1252935	1	1	2	1	2	7	2	1	Localized	1	1	0	998	0	1	4	0	3	0	0	0	Alive or dead of other cause	Alive or dead due to cancer	80	Alive	3	0	1
1252951	1	2	1	1	2	2	2	1	Localized	1	1	0	999	0	1	13	0	3	0	0	0	Alive or dead of other cause	Alive or dead due to cancer	81	Alive	3	0	1
1252954	1	1	1	1	2	7	2	1	Localized	2	1	0	20	0	3	18	0	3	0	0	0	Alive or dead of other cause	Dead (attributable to causes other than this cancer dx)	74	Dead	2	0	1
1252989	1	3	2	1	2	4	2	1	Localized	3	1	0	10	0	3	19	0	3	0	0	0	Alive or dead of other cause	Alive or dead due to cancer	80	Alive	1	0	1
1252992	1	1	1	1	2	7	2	1	Localized	3	1	0	20	0	3	7	0	3	0	0	0	Alive or dead of other cause	Alive or dead due to cancer	79	Alive	2	0	1
1253181	3	1	2	2	2	7	2	1	Localized	1	1	0	20	0	1	16	0	3	0	0	0	Alive or dead of other cause	Alive or dead due to cancer	78	Alive	2	0	1
1253253	1	1	1	2	2	9	2	1	Regional	3	2	0	20	0	1	15	1	3	1	1	1	Alive or dead of other cause	Alive or dead due to cancer	78	Alive	2	0	2
1253284	2	1	1	1	2	1	3	1	Regional	4	3	0	998	0	4	13	6	3	0	0	0	Dead (attributable to this cancer dx)	Alive or dead due to cancer	6	Dead	3	0	3
1253463	1	1	1	1	2	9	2	1	Regional	3	2	0	20	0	2	31	1	3	1	1	1	Alive or dead of other cause	Alive or dead due to cancer	75	Alive	2	0	2
1253524	1	1	1	1	2	3	3	1	Localized	3	1	0	998	0	3	53	0	3	0	0	0	Alive or dead of other cause	Alive or dead due to cancer	78	Alive	3	0	1
1253558	3	1	1	1	2	1	2	1	Regional	3	1	0	10	0	4	34	0	3	0	0	0	Alive or dead of other cause	Alive or dead due to cancer	78	Alive	1	0	1
1253602	2	1	2	2	2	1	2	2	Regional	4	3	0	20	3	4	9	5	3	0	0	1	Dead (attributable to this cancer dx)	Alive or dead due to cancer	21	Dead	2	1	3
1253655	1	1	1	1	2	3	2	1	Localized	2	1	0	20	0	2	12	0	3	0	0	0	Alive or dead of other cause	Alive or dead due to cancer	71	Alive	2	0	1
1253736	2	1	1	2	2	4	2	1	Localized	2	1	0	20	0	1	11	0	3	0	0	0	Alive or dead of other cause	Alive or dead due to cancer	26	Alive	2	0	1
1253828	2	1	1	2	2	5	2	1	Regional	3	3	0	20	0	2	15	8	3	0	0	0	Alive or dead of other cause	Alive or dead due to cancer	75	Alive	2	0	4
1253839	1	3	1	2	2	7	2	1	Regional	3	2	0	10	0	4	27	3	3	0	0	1	Alive or dead of other cause	Alive or dead due to cancer	78	Alive	1	0	2
1253842	2	1	2	1	2	1	2	1	Localized	3	1	0	999	0	3	36	0	3	0	0	1	Alive or dead of other cause	Alive or dead due to cancer	78	Alive	3	0	1
1253856	1	1	1	2	2	6	2	1	Localized	3	1	0	20	0	2	14	0	3	0	0	0	Alive or dead of other cause	Alive or dead due to cancer	78	Alive	2	0	1
1253966	2	1	1	1	2	8	2	1	Regional	3	1	0	10	0	3	14	0	3	0	0	0	Alive or dead of other cause	Dead (attributable to causes other than this cancer dx)	69	Dead	1	0	1
1253984	2	1	1	1	2	4	3	1	Localized	3	1	0	998	0	4	20	0	3	0	0	0	Dead (attributable to this cancer dx)	Alive or dead due to cancer	1	Dead	3	0	1
1254054	2	2	1	1	2	7	2	1	Regional	3	2	0	998	0	3	21	2	3	0	0	0	Dead (attributable to this cancer dx)	Alive or dead due to cancer	9	Dead	3	0	2
1254283	2	3	1	2	2	8	2	1	Regional	3	3	0	998	0	3	15	6	3	0	0	0	Dead (attributable to this cancer dx)	Alive or dead due to cancer	36	Dead	3	0	3
1254318	2	1	2	1	2	7	2	1	Localized	3	1	0	998	0	4	19	0	3	0	0	0	Alive or dead of other cause	Alive or dead due to cancer	77	Alive	3	0	1
1254408	2	1	2	1	2	9	3	1	Regional	2	2	0	20	0	2	18	1	3	0	0	0	Alive or dead of other cause	Alive or dead due to cancer	74	Alive	2	0	2
1254469	1	1	2	1	2	7	2	1	Regional	1	2	0	20	0	1	16	2	3	0	0	1	Alive or dead of other cause	Alive or dead due to cancer	74	Alive	2	0	2
1254507	2	3	1	1	2	9	2	1	Regional	3	1	0	10	0	4	15	0	3	0	0	0	Alive or dead of other cause	Alive or dead due to cancer	73	Alive	1	0	1
1254523	2	3	2	2	2	9	2	1	Regional	3	2	0	20	0	2	16	2	3	1	1	1	Alive or dead of other cause	Alive or dead due to cancer	66	Alive	2	0	2
1254545	1	1	2	1	2	1	3	2	Regional	3	2	0	10	0	3	15	1	3	0	0	1	Alive or dead of other cause	Alive or dead due to cancer	75	Alive	1	0	2
1254583	1	1	1	1	2	10	2	1	Regional	3	1	0	998	0	3	21	0	3	0	0	0	Dead (attributable to this cancer dx)	Alive or dead due to cancer	0	Dead	3	0	1
1254634	1	1	1	2	2	3	1	1	Regional	1	2	0	20	0	4	13	2	3	0	0	1	Alive or dead of other cause	Alive or dead due to cancer	76	Alive	2	0	2
1254668	1	1	1	2	2	7	4	1	Regional	3	2	0	998	0	4	22	3	3	0	0	1	Dead (attributable to this cancer dx)	Alive or dead due to cancer	50	Dead	3	0	2
1254870	1	1	1	1	2	9	2	1	Localized	1	1	0	20	0	2	18	0	3	0	0	0	Alive or dead of other cause	Alive or dead due to cancer	67	Alive	2	0	1
1254956	3	2	1	1	2	1	3	1	Regional	3	1	0	20	0	4	22	0	3	0	0	0	Alive or dead of other cause	Alive or dead due to cancer	75	Alive	2	0	1
1255015	2	1	1	1	2	9	2	1	Localized	1	1	0	20	0	1	27	0	3	0	0	0	Alive or dead of other cause	Alive or dead due to cancer	80	Alive	2	0	1
1255108	1	1	1	2	2	9	3	1	Regional	3	2	0	10	0	4	7	0	3	1	1	1	Dead (attributable to this cancer dx)	Alive or dead due to cancer	28	Dead	1	0	1
1255351	2	1	1	1	2	9	2	1	Localized	2	1	0	10	0	3	16	0	3	0	0	0	Alive or dead of other cause	Alive or dead due to cancer	78	Alive	1	0	1
1255373	2	3	1	1	2	5	2	1	Regional	3	2	0	20	0	2	16	2	3	0	0	0	Alive or dead of other cause	Alive or dead due to cancer	77	Alive	2	0	2
1255973	2	1	2	2	2	9	2	1	Localized	3	1	0	999	0	2	23	0	3	0	0	0	Alive or dead of other cause	Alive or dead due to cancer	46	Alive	3	0	1
1255983	1	1	2	2	2	9	2	1	Regional	3	2	0	20	0	3	22	0	3	1	1	1	Alive or dead of other cause	Alive or dead due to cancer	73	Alive	2	0	1
1256015	3	1	2	2	2	7	2	1	Distant	4	1	0	20	0	4	38	0	3	0	0	0	Alive or dead of other cause	Alive or dead due to cancer	75	Alive	2	0	1
1256020	1	3	1	1	2	2	2	1	Localized	2	1	0	20	0	2	16	0	3	0	0	0	Dead (attributable to this cancer dx)	Alive or dead due to cancer	48	Dead	2	0	1
1256049	2	2	1	2	2	7	2	1	Regional	3	1	0	10	0	2	10	0	3	0	0	0	Dead (attributable to this cancer dx)	Alive or dead due to cancer	0	Dead	1	0	1
1256099	1	1	2	1	2	1	3	1	Localized	2	1	0	20	0	2	20	0	3	0	0	0	Alive or dead of other cause	Alive or dead due to cancer	76	Alive	2	0	1
1256149	1	3	2	1	2	9	2	1	Localized	3	1	0	20	0	4	26	0	3	0	0	0	Alive or dead of other cause	Alive or dead due to cancer	79	Alive	2	0	1
1256252	1	1	1	2	2	7	2	1	Regional	3	1	0	20	0	4	25	0	3	0	0	0	Dead (attributable to this cancer dx)	Alive or dead due to cancer	73	Dead	2	0	1
1256266	1	1	2	1	2	1	3	1	Regional	3	3	0	10	0	3	31	13	3	0	0	1	Alive or dead of other cause	Alive or dead due to cancer	79	Alive	1	0	4
1256275	1	1	1	1	2	7	2	1	Localized	2	1	0	998	0	3	15	0	3	0	0	0	Alive or dead of other cause	Alive or dead due to cancer	75	Alive	3	0	1
1256279	1	1	1	2	2	2	2	1	Regional	3	1	0	20	0	2	14	0	3	0	0	0	Alive or dead of other cause	Dead (attributable to causes other than this cancer dx)	59	Dead	2	0	1
1256507	2	1	1	2	2	1	1	2	Regional	3	3	0	20	0	4	17	5	3	0	0	0	Dead (attributable to this cancer dx)	Alive or dead due to cancer	1	Dead	2	0	3
1256518	2	2	1	2	2	7	2	1	Localized	1	1	0	20	0	1	26	0	3	0	0	0	Alive or dead of other cause	Dead (attributable to causes other than this cancer dx)	79	Dead	2	0	1
1256530	1	1	1	2	2	7	1	2	Regional	3	2	0	20	0	2	19	1	3	0	0	1	Alive or dead of other cause	Alive or dead due to cancer	88	Alive	2	0	2
1256743	2	1	2	2	2	2	2	2	Regional	3	2	0	10	0	3	36	3	3	0	0	0	Alive or dead of other cause	Alive or dead due to cancer	77	Alive	1	0	2
1256778	1	1	1	2	2	2	2	2	Regional	3	1	0	998	0	4	41	0	3	0	0	0	Alive or dead of other cause	Dead (attributable to causes other than this cancer dx)	49	Dead	3	0	1
1256793	2	1	1	1	2	7	2	1	Localized	3	1	0	20	2	2	20	0	3	0	0	1	Alive or dead of other cause	Alive or dead due to cancer	79	Alive	2	1	1
1257033	2	1	2	2	2	2	3	1	Regional	3	2	0	10	0	3	24	1	3	0	0	1	Alive or dead of other cause	Alive or dead due to cancer	2	Alive	1	0	2
1257193	1	3	1	2	2	7	2	1	Regional	1	2	0	20	0	1	19	1	3	0	0	1	Alive or dead of other cause	Alive or dead due to cancer	76	Alive	2	0	2
1257198	2	1	2	1	2	2	2	1	Regional	3	2	0	999	0	4	8	1	3	0	0	1	Alive or dead of other cause	Alive or dead due to cancer	75	Alive	3	0	2
1257343	2	1	1	1	2	7	2	1	Localized	2	1	0	20	0	4	17	0	3	0	0	0	Alive or dead of other cause	Alive or dead due to cancer	75	Alive	2	0	1
1257357	1	3	2	1	2	1	1	1	Localized	1	1	0	998	0	1	16	0	3	0	0	0	Alive or dead of other cause	Alive or dead due to cancer	75	Alive	3	0	1
1257378	2	2	1	2	2	7	2	1	Regional	2	2	0	20	0	1	16	2	3	0	0	1	Alive or dead of other cause	Alive or dead due to cancer	88	Alive	2	0	2
1257631	1	1	1	1	2	1	3	2	Regional	4	2	0	10	5	1	24	1	3	0	0	1	Alive or dead of other cause	Alive or dead due to cancer	74	Alive	1	1	2
1257655	1	1	1	2	2	9	2	2	Regional	3	3	0	20	990	4	12	5	3	0	0	0	Alive or dead of other cause	Dead (attributable to causes other than this cancer dx)	25	Dead	2	1	3
1257759	1	2	1	1	2	7	2	1	Localized	2	1	0	998	0	4	25	0	3	0	0	0	Alive or dead of other cause	Alive or dead due to cancer	76	Alive	3	0	1
1257826	1	1	1	1	2	9	2	1	Localized	1	1	0	10	0	1	11	0	3	0	0	0	Alive or dead of other cause	Alive or dead due to cancer	73	Alive	1	0	1
1257873	2	2	2	2	2	6	2	1	Regional	4	1	0	20	0	4	24	0	3	0	0	1	Alive or dead of other cause	Alive or dead due to cancer	74	Alive	2	0	1
1258047	1	1	2	2	2	4	3	1	Localized	3	1	0	20	0	3	54	0	3	0	0	1	Alive or dead of other cause	Alive or dead due to cancer	78	Alive	2	0	1
1258051	2	1	2	2	2	8	2	1	Regional	2	2	0	20	0	1	42	1	3	2	1	1	Alive or dead of other cause	Alive or dead due to cancer	75	Alive	2	0	2
1258076	1	3	1	2	2	10	2	1	Localized	2	1	0	20	0	3	13	0	3	0	0	0	Alive or dead of other cause	Alive or dead due to cancer	77	Alive	2	0	1
1258086	1	1	1	2	2	4	2	1	Localized	1	1	0	10	0	1	14	0	3	0	0	0	Alive or dead of other cause	Alive or dead due to cancer	78	Alive	1	0	1
1258156	2	1	1	1	2	2	2	1	Localized	2	1	0	20	0	3	14	0	3	0	0	0	Alive or dead of other cause	Dead (attributable to causes other than this cancer dx)	35	Dead	2	0	1
1258159	1	3	1	1	2	4	2	1	Localized	3	1	0	998	0	3	15	0	3	0	0	0	Dead (attributable to this cancer dx)	Alive or dead due to cancer	45	Dead	3	0	1
1258258	2	1	1	1	2	2	2	2	Localized	1	1	0	20	0	1	14	0	3	0	0	0	Alive or dead of other cause	Alive or dead due to cancer	75	Alive	2	0	1
1258318	1	1	1	2	2	1	2	1	Regional	3	2	0	10	1	4	29	1	3	0	0	0	Alive or dead of other cause	Alive or dead due to cancer	77	Alive	1	1	2
1258467	2	1	1	1	2	2	2	1	Localized	2	1	0	998	0	4	28	0	3	0	0	0	Alive or dead of other cause	Dead (attributable to causes other than this cancer dx)	48	Dead	3	0	1
1258527	1	3	2	2	2	4	2	1	Regional	3	2	0	10	0	3	17	1	3	0	0	1	Alive or dead of other cause	Alive or dead due to cancer	77	Alive	1	0	2
1258590	1	3	1	1	2	1	2	1	Localized	2	1	0	10	0	3	20	0	3	0	0	0	Alive or dead of other cause	Alive or dead due to cancer	75	Alive	1	0	1
1258652	1	1	1	1	2	1	4	2	Regional	3	1	0	10	0	4	28	0	3	0	0	0	Alive or dead of other cause	Alive or dead due to cancer	76	Alive	1	0	1
1258707	2	3	1	1	2	7	1	1	Regional	3	1	0	20	0	4	2	0	3	0	0	0	Alive or dead of other cause	Dead (attributable to causes other than this cancer dx)	40	Dead	2	0	1
1258738	1	3	1	2	2	9	2	1	Regional	3	1	0	10	0	3	14	0	3	1	1	1	Alive or dead of other cause	Dead (attributable to causes other than this cancer dx)	10	Dead	1	0	1
1258926	1	3	2	2	2	7	2	1	Localized	2	1	0	20	0	3	16	0	3	0	0	0	Alive or dead of other cause	Alive or dead due to cancer	76	Alive	2	0	1
1258928	2	3	1	2	2	7	2	1	Regional	3	1	0	10	1	2	5	0	3	0	0	0	Dead (attributable to this cancer dx)	Alive or dead due to cancer	21	Dead	1	1	1
1259123	2	3	2	1	2	2	2	1	Regional	3	2	0	10	0	3	20	2	3	0	0	1	Alive or dead of other cause	Alive or dead due to cancer	73	Alive	1	0	2
1259218	2	1	1	2	2	6	2	1	Regional	4	1	0	10	0	4	27	0	3	0	0	0	Alive or dead of other cause	Alive or dead due to cancer	74	Alive	1	0	1
1259288	1	1	1	1	2	1	3	1	Localized	2	1	0	998	0	2	14	0	3	0	0	0	Alive or dead of other cause	Dead (attributable to causes other than this cancer dx)	14	Dead	3	0	1
1259296	2	1	1	1	2	1	2	1	Localized	3	1	0	998	0	3	20	0	3	0	0	0	Alive or dead of other cause	Alive or dead due to cancer	74	Alive	3	0	1
1259483	2	1	2	2	2	3	3	1	Regional	3	1	0	20	0	4	46	0	3	0	0	0	Alive or dead of other cause	Alive or dead due to cancer	68	Alive	2	0	1
1259499	3	2	1	2	2	7	2	2	Regional	3	2	0	20	0	4	14	1	3	0	0	0	Dead (attributable to this cancer dx)	Alive or dead due to cancer	1	Dead	2	0	2
1259627	1	1	2	2	2	1	2	1	Localized	3	1	0	999	0	4	20	0	3	0	0	0	Alive or dead of other cause	Alive or dead due to cancer	74	Alive	3	0	1
1259730	1	3	2	2	2	1	2	1	Localized	2	1	0	20	0	3	28	0	3	0	0	0	Alive or dead of other cause	Alive or dead due to cancer	75	Alive	2	0	1
1259986	1	3	2	1	2	3	2	1	Localized	3	1	0	10	0	2	19	0	3	0	0	0	Alive or dead of other cause	Alive or dead due to cancer	72	Alive	1	0	1
1260201	1	1	2	2	2	9	2	1	Localized	3	1	0	20	0	4	17	0	3	1	1	1	Alive or dead of other cause	Alive or dead due to cancer	73	Alive	2	0	1
1260205	1	1	2	1	2	1	2	1	Localized	3	1	0	20	0	3	29	0	3	0	0	0	Alive or dead of other cause	Alive or dead due to cancer	70	Alive	2	0	1
1260278	2	1	1	1	2	2	2	1	Regional	3	2	0	20	0	3	18	2	3	0	0	1	Alive or dead of other cause	Alive or dead due to cancer	74	Alive	2	0	2
1260280	2	1	2	1	2	6	2	1	Regional	4	2	0	20	0	3	45	1	3	0	0	1	Alive or dead of other cause	Alive or dead due to cancer	66	Alive	2	0	2
1260303	1	1	2	1	2	9	2	1	Regional	3	1	0	20	0	4	42	0	3	0	0	0	Alive or dead of other cause	Alive or dead due to cancer	70	Alive	2	0	1
1260309	1	1	2	1	2	8	2	1	Regional	4	3	0	20	0	4	42	5	3	0	0	0	Alive or dead of other cause	Alive or dead due to cancer	73	Alive	2	0	3
1260326	1	1	2	1	2	7	2	1	Localized	2	1	0	999	0	4	18	0	3	0	0	0	Alive or dead of other cause	Alive or dead due to cancer	30	Alive	3	0	1
1260392	1	1	1	1	2	1	3	1	Localized	3	1	0	999	0	3	23	0	3	0	0	0	Alive or dead of other cause	Alive or dead due to cancer	74	Alive	3	0	1
1260411	1	3	2	1	2	4	2	2	Regional	3	1	0	10	0	4	74	0	3	0	0	1	Alive or dead of other cause	Alive or dead due to cancer	73	Alive	1	0	1
1260431	2	3	1	2	2	2	2	1	Localized	3	1	0	20	0	1	21	0	3	0	0	0	Alive or dead of other cause	Alive or dead due to cancer	78	Alive	2	0	1
1260437	1	1	2	2	2	7	2	1	Regional	1	2	0	20	0	1	18	2	3	0	0	1	Alive or dead of other cause	Alive or dead due to cancer	76	Alive	2	0	2
1260439	2	1	1	1	2	1	2	1	Localized	1	1	0	999	0	1	19	0	3	0	0	0	Alive or dead of other cause	Alive or dead due to cancer	75	Alive	3	0	1
1260444	2	1	1	1	2	1	1	1	Regional	3	1	0	998	0	4	19	0	3	0	0	0	Alive or dead of other cause	Alive or dead due to cancer	76	Alive	3	0	1
1260449	1	3	2	1	2	2	2	1	Regional	3	3	0	998	0	4	36	4	3	0	0	1	Alive or dead of other cause	Alive or dead due to cancer	76	Alive	3	0	3
1260451	2	1	1	2	2	1	2	1	Regional	3	2	0	20	1	2	17	0	3	0	0	0	Dead (attributable to this cancer dx)	Alive or dead due to cancer	38	Dead	2	1	1
1260552	1	1	1	1	2	7	2	1	Regional	3	1	0	10	1	2	16	0	3	0	0	0	Dead (attributable to this cancer dx)	Alive or dead due to cancer	56	Dead	1	1	1
1260721	1	3	1	1	2	7	2	1	Regional	3	2	0	999	0	3	8	1	3	0	0	0	Dead (attributable to this cancer dx)	Alive or dead due to cancer	0	Dead	3	0	2
1260877	2	1	1	2	2	5	2	1	Regional	4	2	0	998	0	4	21	1	3	0	0	0	Dead (attributable to this cancer dx)	Alive or dead due to cancer	0	Dead	3	0	2
1260913	2	1	2	2	2	2	2	1	Localized	1	1	0	20	0	1	18	0	3	0	0	0	Alive or dead of other cause	Alive or dead due to cancer	80	Alive	2	0	1
1260931	1	3	1	2	2	4	4	1	Regional	3	1	0	998	0	3	12	0	3	0	0	0	Alive or dead of other cause	Dead (attributable to causes other than this cancer dx)	37	Dead	3	0	1
1260934	1	1	1	2	2	1	3	1	Localized	3	1	0	10	0	4	15	0	3	0	0	0	Alive or dead of other cause	Alive or dead due to cancer	76	Alive	1	0	1
1260980	2	3	2	1	2	7	2	1	Regional	4	2	0	20	0	1	36	1	3	0	0	1	Alive or dead of other cause	Alive or dead due to cancer	68	Alive	2	0	2
1260987	1	3	2	1	2	7	2	1	Regional	3	2	0	998	1	3	17	2	3	0	0	1	Alive or dead of other cause	Alive or dead due to cancer	68	Alive	3	1	2
1261129	2	1	1	1	2	3	3	1	Regional	4	2	0	10	0	4	18	1	3	0	0	0	Dead (attributable to this cancer dx)	Alive or dead due to cancer	3	Dead	1	0	2
1261289	1	3	2	2	2	2	2	2	Regional	4	3	0	998	990	3	20	9	3	0	0	1	Dead (attributable to this cancer dx)	Alive or dead due to cancer	19	Dead	3	1	4
1261312	1	1	1	2	2	2	2	2	Regional	3	1	0	20	0	4	22	0	3	0	0	0	Alive or dead of other cause	Alive or dead due to cancer	75	Alive	2	0	1
1261357	1	1	2	1	2	9	2	1	Regional	3	2	0	20	0	1	15	0	3	1	1	1	Alive or dead of other cause	Alive or dead due to cancer	75	Alive	2	0	1
1261509	2	1	1	1	2	10	2	1	Regional	3	3	0	20	0	3	32	5	3	0	0	1	Alive or dead of other cause	Alive or dead due to cancer	79	Alive	2	0	3
1261599	1	1	1	1	2	5	2	1	Localized	3	1	0	20	0	3	14	0	3	0	0	0	Alive or dead of other cause	Alive or dead due to cancer	78	Alive	2	0	1
1261610	2	1	1	2	2	1	2	1	Regional	3	2	0	998	0	3	10	2	3	0	0	0	Alive or dead of other cause	Alive or dead due to cancer	78	Alive	3	0	2
1261769	1	1	1	1	2	8	2	1	Regional	3	2	0	999	0	2	21	2	3	0	0	1	Alive or dead of other cause	Alive or dead due to cancer	76	Alive	3	0	2
1261814	1	3	1	1	2	9	2	1	Regional	3	2	0	10	0	1	38	0	3	1	1	1	Alive or dead of other cause	Alive or dead due to cancer	78	Alive	1	0	1
1261883	3	2	2	2	2	4	2	1	Localized	3	1	0	10	0	2	35	0	3	0	0	0	Alive or dead of other cause	Alive or dead due to cancer	75	Alive	1	0	1
1261901	1	1	1	2	2	1	1	1	Regional	1	2	0	20	0	1	17	1	3	0	0	1	Alive or dead of other cause	Alive or dead due to cancer	73	Alive	2	0	2
1261936	1	3	2	1	2	8	3	1	Regional	2	2	0	20	0	2	12	2	3	2	1	1	Alive or dead of other cause	Alive or dead due to cancer	78	Alive	2	0	2
1261943	1	3	2	2	2	9	2	1	Localized	3	1	0	20	0	2	5	0	3	1	1	1	Alive or dead of other cause	Alive or dead due to cancer	75	Alive	2	0	1
1261960	2	1	1	1	2	8	2	1	Localized	3	1	0	20	0	2	14	0	3	0	0	0	Dead (attributable to this cancer dx)	Alive or dead due to cancer	53	Dead	2	0	1
1261974	1	1	1	2	2	1	2	1	Localized	2	1	0	20	0	4	31	0	3	0	0	0	Alive or dead of other cause	Dead (attributable to causes other than this cancer dx)	47	Dead	2	0	1
1261993	1	1	2	2	2	1	2	1	Regional	3	2	0	20	0	4	30	2	3	0	0	1	Alive or dead of other cause	Alive or dead due to cancer	78	Alive	2	0	2
1262091	3	2	1	1	2	9	2	1	Regional	3	2	0	10	0	3	30	3	3	1	1	1	Alive or dead of other cause	Alive or dead due to cancer	76	Alive	1	0	2
1262110	2	3	1	2	2	7	2	1	Localized	2	1	0	20	0	1	10	0	3	0	0	0	Alive or dead of other cause	Alive or dead due to cancer	76	Alive	2	0	1
1262113	2	1	1	1	2	3	2	1	Localized	3	1	0	998	0	4	33	0	3	0	0	0	Alive or dead of other cause	Alive or dead due to cancer	74	Alive	3	0	1
1262247	2	2	1	1	2	3	2	1	Regional	2	2	0	10	0	4	26	1	3	0	0	0	Alive or dead of other cause	Alive or dead due to cancer	70	Alive	1	0	2
1262326	2	3	1	1	2	8	3	1	Regional	3	3	0	999	0	4	10	4	3	1	1	1	Dead (attributable to this cancer dx)	Alive or dead due to cancer	28	Dead	3	0	3
1262334	2	3	1	1	2	2	2	1	Localized	1	1	0	999	0	1	17	0	3	0	0	0	Alive or dead of other cause	Alive or dead due to cancer	18	Alive	3	0	1
1262337	1	3	1	1	2	7	2	1	Localized	2	1	0	10	0	3	21	0	3	0	0	0	Alive or dead of other cause	Alive or dead due to cancer	48	Alive	1	0	1
1262507	2	1	2	1	2	7	2	1	Localized	1	1	0	20	0	1	12	0	3	0	0	0	Alive or dead of other cause	Alive or dead due to cancer	75	Alive	2	0	1
1262557	2	1	2	2	2	1	3	1	Regional	4	3	0	10	2	3	22	12	3	0	0	1	Dead (attributable to this cancer dx)	Alive or dead due to cancer	19	Dead	1	1	4
1262632	2	1	1	2	2	3	2	1	Localized	3	1	0	20	0	3	13	0	3	0	0	0	Alive or dead of other cause	Alive or dead due to cancer	73	Alive	2	0	1
1262792	3	1	1	2	2	9	2	1	Localized	3	1	0	10	0	2	16	0	3	1	1	1	Dead (attributable to this cancer dx)	Alive or dead due to cancer	5	Dead	1	0	1
1263086	3	1	2	1	2	9	2	1	Regional	2	2	0	10	0	3	7	0	3	1	1	1	Alive or dead of other cause	Alive or dead due to cancer	75	Alive	1	0	1
1263120	2	1	1	1	2	9	1	1	Regional	1	3	0	20	0	3	19	13	3	1	1	1	Alive or dead of other cause	Alive or dead due to cancer	76	Alive	2	0	4
1263126	1	3	2	1	2	7	2	1	Regional	1	2	0	20	0	1	19	1	3	0	0	1	Alive or dead of other cause	Alive or dead due to cancer	76	Alive	2	0	2
1263280	1	1	2	1	2	1	2	1	Localized	1	1	0	20	0	1	20	0	3	0	0	0	Alive or dead of other cause	Alive or dead due to cancer	74	Alive	2	0	1
1263303	1	1	1	1	2	2	1	1	Localized	1	1	0	20	0	3	14	0	3	0	0	0	Dead (missing/unknown COD)	Dead (missing/unknown COD)	39	Dead	2	0	1
1263420	1	3	1	2	2	7	2	1	Regional	3	2	0	20	0	2	9	1	3	0	0	1	Alive or dead of other cause	Alive or dead due to cancer	74	Alive	2	0	2
1263433	1	3	1	2	2	8	2	1	Regional	3	1	0	10	0	4	15	0	3	0	0	0	Alive or dead of other cause	Alive or dead due to cancer	74	Alive	1	0	1
1263434	2	3	1	2	2	2	3	1	Regional	4	1	0	10	0	2	9	0	3	0	0	0	Alive or dead of other cause	Alive or dead due to cancer	74	Alive	1	0	1
1263502	1	1	1	2	2	7	2	1	Localized	3	1	0	10	0	4	20	0	3	2	1	1	Dead (attributable to this cancer dx)	Alive or dead due to cancer	33	Dead	1	0	1
1263764	2	1	2	2	2	1	4	1	Regional	3	1	0	20	0	3	25	0	3	0	0	1	Alive or dead of other cause	Alive or dead due to cancer	77	Alive	2	0	1
1263822	2	3	1	1	2	7	2	2	Localized	3	1	0	20	0	3	40	0	3	0	0	0	Alive or dead of other cause	Alive or dead due to cancer	73	Alive	2	0	1
1263930	1	1	2	2	2	4	2	1	Regional	3	2	0	20	0	4	33	1	3	0	0	1	Alive or dead of other cause	Alive or dead due to cancer	77	Alive	2	0	2
1263942	2	2	1	2	2	6	2	1	Regional	4	1	0	998	0	2	15	0	3	0	0	0	Alive or dead of other cause	Alive or dead due to cancer	75	Alive	3	0	1
1264028	1	1	1	2	2	4	1	1	Localized	1	1	0	998	0	1	7	0	3	0	0	0	Alive or dead of other cause	Alive or dead due to cancer	73	Alive	3	0	1
1264097	2	1	1	1	2	7	1	1	Localized	2	1	0	999	0	1	23	0	3	0	0	0	Alive or dead of other cause	Alive or dead due to cancer	73	Alive	3	0	1
1264156	1	1	1	1	2	8	2	1	Localized	3	1	0	999	0	3	17	0	3	0	0	0	Alive or dead of other cause	Alive or dead due to cancer	74	Alive	3	0	1
1264160	2	1	1	2	2	8	2	1	Localized	1	1	0	20	0	1	17	0	3	0	0	0	Alive or dead of other cause	Dead (attributable to causes other than this cancer dx)	51	Dead	2	0	1
1264308	1	1	2	1	2	5	4	1	Regional	4	1	0	20	0	4	36	0	3	0	0	1	Alive or dead of other cause	Alive or dead due to cancer	75	Alive	2	0	1
1264384	1	1	1	1	2	1	2	2	Regional	3	1	0	20	0	2	15	0	3	0	0	0	Dead (attributable to this cancer dx)	Alive or dead due to cancer	52	Dead	2	0	1
1264481	1	1	2	1	2	1	2	1	Regional	1	3	0	999	0	3	23	5	3	0	0	0	Alive or dead of other cause	Dead (attributable to causes other than this cancer dx)	2	Dead	3	0	3
1264489	1	1	2	2	2	7	2	1	Localized	3	1	0	998	0	2	6	0	3	0	0	0	Alive or dead of other cause	Alive or dead due to cancer	58	Alive	3	0	1
1264618	2	1	2	1	2	9	2	1	Localized	3	1	0	20	0	3	17	0	3	0	0	0	Alive or dead of other cause	Alive or dead due to cancer	73	Alive	2	0	1
1264662	2	2	2	1	2	5	2	1	Localized	3	1	0	998	0	2	13	0	3	0	0	0	Alive or dead of other cause	Alive or dead due to cancer	75	Alive	3	0	1
1264663	2	1	2	2	2	9	4	1	Regional	3	2	0	10	0	4	22	1	3	1	1	1	Alive or dead of other cause	Alive or dead due to cancer	79	Alive	1	0	2
1264666	3	3	1	1	2	7	2	1	Localized	2	1	0	20	0	2	10	0	3	0	0	0	Alive or dead of other cause	Alive or dead due to cancer	77	Alive	2	0	1
1264768	1	1	2	2	2	7	2	1	Regional	3	2	0	999	1	4	41	1	3	0	0	0	Alive or dead of other cause	Alive or dead due to cancer	73	Alive	3	1	2
1264816	2	2	2	2	2	8	2	1	Regional	3	2	0	998	0	4	17	3	3	0	0	1	Alive or dead of other cause	Alive or dead due to cancer	77	Alive	3	0	2
1264832	2	2	1	1	2	1	2	1	Regional	4	2	0	998	0	3	14	1	3	0	0	0	Alive or dead of other cause	Dead (attributable to causes other than this cancer dx)	9	Dead	3	0	2
1264867	1	3	1	1	2	6	1	1	Localized	1	1	0	998	0	1	14	0	3	0	0	0	Alive or dead of other cause	Alive or dead due to cancer	75	Alive	3	0	1
1264959	1	1	2	1	2	7	1	1	Regional	2	2	0	20	0	2	12	2	3	0	0	1	Alive or dead of other cause	Alive or dead due to cancer	74	Alive	2	0	2
1265012	3	1	1	1	2	1	4	1	Regional	2	3	0	20	990	4	11	6	3	0	0	0	Dead (attributable to this cancer dx)	Alive or dead due to cancer	1	Dead	2	1	3
1265072	2	2	2	1	2	7	2	1	Regional	3	3	0	999	990	4	23	4	3	0	0	1	Dead (attributable to this cancer dx)	Alive or dead due to cancer	10	Dead	3	1	3
1265091	1	1	2	2	2	8	2	1	Regional	3	3	0	10	0	3	13	12	3	0	0	1	Alive or dead of other cause	Alive or dead due to cancer	74	Alive	1	0	4
1265137	1	3	1	1	2	1	2	1	Regional	3	1	0	999	0	3	16	0	3	0	0	0	Alive or dead of other cause	Dead (attributable to causes other than this cancer dx)	0	Dead	3	0	1
1265475	1	2	2	1	2	8	3	1	Regional	3	2	0	999	0	2	12	2	3	0	0	1	Alive or dead of other cause	Alive or dead due to cancer	73	Alive	3	0	2
1265547	1	3	1	2	2	2	3	1	Regional	3	3	0	10	990	4	20	10	3	0	0	1	Dead (attributable to this cancer dx)	Alive or dead due to cancer	6	Dead	1	1	4
1265764	1	2	2	1	2	7	2	1	Regional	3	1	0	20	0	4	24	0	3	0	0	0	Alive or dead of other cause	Alive or dead due to cancer	72	Alive	2	0	1
1265779	2	2	2	1	2	2	2	1	Regional	3	2	0	20	0	3	13	3	3	0	0	1	Alive or dead of other cause	Alive or dead due to cancer	73	Alive	2	0	2
1265840	1	1	1	1	2	1	2	1	Localized	3	1	0	20	0	3	21	0	3	0	0	0	Alive or dead of other cause	Alive or dead due to cancer	77	Alive	2	0	1
1265856	3	3	2	2	2	7	2	1	Regional	3	2	0	10	0	4	17	1	3	0	0	1	Dead (attributable to this cancer dx)	Alive or dead due to cancer	54	Dead	1	0	2
1265874	3	1	1	2	2	2	2	1	Localized	3	1	0	20	0	3	15	0	3	0	0	0	Alive or dead of other cause	Alive or dead due to cancer	74	Alive	2	0	1
1265917	1	1	2	2	2	9	2	1	Regional	3	2	0	20	1	3	66	1	3	2	1	1	Alive or dead of other cause	Alive or dead due to cancer	73	Alive	2	1	2
1265983	1	3	2	1	2	7	2	1	Regional	3	3	0	10	0	3	16	5	3	0	0	1	Alive or dead of other cause	Alive or dead due to cancer	76	Alive	1	0	3
1265985	2	1	2	2	2	1	2	1	Regional	4	3	0	10	0	4	26	4	3	0	0	0	Dead (attributable to this cancer dx)	Alive or dead due to cancer	28	Dead	1	0	3
1266011	1	3	1	2	2	4	2	1	Regional	3	3	0	998	0	4	15	4	3	0	0	1	Alive or dead of other cause	Alive or dead due to cancer	68	Alive	3	0	3
1266031	1	3	1	1	2	6	2	1	Localized	3	1	0	999	0	3	18	0	3	0	0	0	Alive or dead of other cause	Alive or dead due to cancer	74	Alive	3	0	1
1266127	2	1	1	1	2	2	2	1	Regional	3	3	0	998	0	3	17	4	3	0	0	1	Alive or dead of other cause	Alive or dead due to cancer	72	Alive	3	0	3
1266380	3	3	1	2	2	7	2	1	Localized	3	1	0	10	0	4	74	0	3	0	0	0	Alive or dead of other cause	Alive or dead due to cancer	66	Alive	1	0	1
1266454	2	2	2	2	2	2	2	1	Regional	3	2	0	20	0	1	18	1	3	0	0	1	Alive or dead of other cause	Alive or dead due to cancer	75	Alive	2	0	2
1266843	2	1	2	2	2	9	2	1	Regional	3	2	0	20	0	3	15	1	3	1	1	1	Alive or dead of other cause	Alive or dead due to cancer	73	Alive	2	0	2
1266847	1	1	1	1	2	4	2	1	Regional	3	1	0	20	0	2	18	0	3	0	0	0	Alive or dead of other cause	Alive or dead due to cancer	74	Alive	2	0	1
1266927	2	3	1	1	2	1	2	1	Localized	3	1	0	999	1	3	13	0	3	0	0	0	Dead (attributable to this cancer dx)	Alive or dead due to cancer	2	Dead	3	1	1
1266975	2	2	2	1	2	8	2	1	Localized	1	1	0	20	0	1	12	0	3	0	0	0	Alive or dead of other cause	Alive or dead due to cancer	73	Alive	2	0	1
1266996	1	1	2	2	2	2	2	1	Regional	3	2	0	20	0	4	71	1	3	0	0	1	Alive or dead of other cause	Alive or dead due to cancer	74	Alive	2	0	2
1267080	2	3	1	1	2	7	1	1	Localized	2	1	0	999	0	1	11	0	3	0	0	0	Alive or dead of other cause	Alive or dead due to cancer	67	Alive	3	0	1
1267148	1	3	1	1	2	6	2	1	Localized	3	1	0	10	0	3	14	0	3	0	0	0	Alive or dead of other cause	Alive or dead due to cancer	74	Alive	1	0	1
1267186	1	3	1	2	2	1	2	1	Regional	3	3	0	10	2	3	15	4	3	0	0	0	Dead (attributable to this cancer dx)	Alive or dead due to cancer	17	Dead	1	1	3
1267188	2	1	1	2	2	2	3	1	Regional	3	2	0	10	3	4	12	2	3	0	0	1	Dead (attributable to this cancer dx)	Alive or dead due to cancer	30	Dead	1	1	2
1267267	1	3	1	1	2	2	3	1	Regional	3	3	0	10	0	2	14	5	3	0	0	0	Dead (attributable to this cancer dx)	Alive or dead due to cancer	51	Dead	1	0	3
1267342	1	1	2	2	2	8	2	1	Regional	3	1	0	10	0	3	15	0	3	0	0	0	Alive or dead of other cause	Alive or dead due to cancer	72	Alive	1	0	1
1267379	1	1	2	2	2	7	2	1	Localized	3	1	0	20	0	2	15	0	3	0	0	0	Alive or dead of other cause	Alive or dead due to cancer	73	Alive	2	0	1
1267400	1	3	1	2	2	2	2	1	Localized	2	1	0	20	0	2	29	0	3	0	0	0	Alive or dead of other cause	Alive or dead due to cancer	74	Alive	2	0	1
1267464	3	1	2	1	2	5	2	1	Regional	3	1	0	20	0	3	12	0	3	0	0	0	Alive or dead of other cause	Alive or dead due to cancer	73	Alive	2	0	1
1267545	3	1	1	1	2	3	2	1	Localized	2	1	0	998	0	1	13	0	3	0	0	0	Alive or dead of other cause	Alive or dead due to cancer	76	Alive	3	0	1
1267571	1	1	1	1	2	5	3	1	Localized	3	1	0	20	0	4	23	0	3	0	0	0	Alive or dead of other cause	Alive or dead due to cancer	77	Alive	2	0	1
1267574	1	1	1	2	2	1	2	1	Localized	2	1	0	20	0	3	23	0	3	0	0	0	Alive or dead of other cause	Alive or dead due to cancer	72	Alive	2	0	1
1267575	1	1	1	1	2	4	2	1	Regional	3	2	0	20	1	2	13	1	3	0	0	1	Alive or dead of other cause	Dead (attributable to causes other than this cancer dx)	7	Dead	2	1	2
1267596	3	1	1	1	2	6	3	2	Regional	3	1	0	10	0	4	22	0	3	0	0	0	Alive or dead of other cause	Alive or dead due to cancer	73	Alive	1	0	1
1267626	3	1	1	1	2	2	1	1	Localized	3	1	0	20	0	4	16	0	3	0	0	0	Alive or dead of other cause	Alive or dead due to cancer	73	Alive	2	0	1
1267746	1	3	2	2	2	8	2	1	Regional	3	3	0	999	0	3	13	5	3	2	1	1	Dead (attributable to this cancer dx)	Alive or dead due to cancer	59	Dead	3	0	3
1267994	2	2	2	2	2	1	2	1	Regional	2	2	0	999	0	3	41	3	3	0	0	1	Alive or dead of other cause	Alive or dead due to cancer	68	Alive	3	0	2
1268067	2	1	2	1	2	2	2	1	Localized	3	1	0	10	0	3	15	0	3	0	0	0	Alive or dead of other cause	Alive or dead due to cancer	72	Alive	1	0	1
1268077	2	1	2	2	2	1	4	1	Regional	4	3	0	10	990	3	18	7	3	0	0	1	Dead (attributable to this cancer dx)	Alive or dead due to cancer	17	Dead	1	1	4
1268209	2	3	1	1	2	2	2	1	Regional	2	2	0	20	0	2	18	1	3	0	0	0	Alive or dead of other cause	Alive or dead due to cancer	73	Alive	2	0	2
1268217	3	1	1	1	2	2	3	1	Localized	3	1	0	20	0	3	13	0	3	0	0	0	Alive or dead of other cause	Alive or dead due to cancer	72	Alive	2	0	1
1268352	1	3	1	2	2	1	2	1	Localized	2	1	0	20	0	3	20	0	3	0	0	0	Alive or dead of other cause	Alive or dead due to cancer	73	Alive	2	0	1
1268372	1	1	1	1	2	1	2	1	Localized	1	1	0	20	0	2	21	0	3	0	0	0	Alive or dead of other cause	Alive or dead due to cancer	73	Alive	2	0	1
1268384	1	3	1	2	2	3	2	1	Localized	2	1	0	20	0	3	22	0	3	0	0	0	Alive or dead of other cause	Alive or dead due to cancer	63	Alive	2	0	1
1268427	1	3	1	2	2	2	3	1	Regional	4	1	0	10	0	4	14	0	3	0	0	1	Alive or dead of other cause	Alive or dead due to cancer	18	Alive	1	0	1
1268470	1	2	1	2	2	1	2	1	Localized	2	1	0	999	0	4	21	0	3	0	0	0	Alive or dead of other cause	Alive or dead due to cancer	73	Alive	3	0	1
1268531	2	2	2	2	2	6	2	1	Localized	2	1	0	998	0	4	27	0	3	0	0	0	Alive or dead of other cause	Alive or dead due to cancer	1	Alive	3	0	1
1268579	3	2	2	2	2	7	2	1	Regional	3	2	0	10	0	4	25	1	3	2	1	1	Dead (missing/unknown COD)	Dead (missing/unknown COD)	37	Dead	1	0	2
1268659	1	1	1	2	2	1	3	1	Regional	3	2	0	20	0	2	28	1	3	0	0	0	Alive or dead of other cause	Dead (attributable to causes other than this cancer dx)	13	Dead	2	0	2
1268765	1	1	1	1	2	9	4	2	Localized	3	1	0	10	0	4	13	0	3	1	1	1	Alive or dead of other cause	Alive or dead due to cancer	73	Alive	1	0	1
1268835	2	1	2	1	2	7	2	2	Localized	2	1	0	998	0	1	11	0	3	0	0	0	Alive or dead of other cause	Alive or dead due to cancer	72	Alive	3	0	1
1268895	2	1	2	2	2	1	2	1	Regional	3	3	0	20	2	4	34	9	3	0	0	1	Alive or dead of other cause	Alive or dead due to cancer	73	Alive	2	1	4
1268908	2	1	2	2	2	7	2	1	Regional	3	3	0	10	0	3	14	8	3	0	0	1	Dead (attributable to this cancer dx)	Alive or dead due to cancer	20	Dead	1	0	4
1268954	2	1	1	2	2	1	1	1	Regional	4	1	0	20	0	4	19	0	3	0	0	1	Alive or dead of other cause	Alive or dead due to cancer	72	Alive	2	0	1
1268964	2	3	2	2	2	3	2	2	Localized	3	1	0	20	0	4	19	0	3	0	0	0	Alive or dead of other cause	Alive or dead due to cancer	22	Alive	2	0	1
1269034	1	1	2	2	2	9	1	1	Localized	1	1	0	998	0	1	32	0	3	0	0	0	Alive or dead of other cause	Alive or dead due to cancer	72	Alive	3	0	1
1269204	1	3	2	1	2	9	2	1	Regional	3	2	0	20	3	1	24	0	3	3	1	1	Dead (attributable to this cancer dx)	Alive or dead due to cancer	49	Dead	2	1	1
1269252	2	1	2	2	2	7	1	1	Regional	3	1	0	999	0	2	32	0	3	0	0	0	Alive or dead of other cause	Alive or dead due to cancer	26	Alive	3	0	1
1269481	1	1	2	1	2	6	2	1	Regional	4	1	0	20	0	2	10	0	3	0	0	1	Dead (missing/unknown COD)	Dead (missing/unknown COD)	42	Dead	2	0	1
1269482	1	1	1	2	2	7	2	1	Localized	1	1	0	20	0	2	13	0	3	0	0	0	Alive or dead of other cause	Dead (attributable to causes other than this cancer dx)	37	Dead	2	0	1
1269516	2	1	2	1	2	1	2	1	Regional	3	2	0	998	0	3	20	2	3	0	0	1	Alive or dead of other cause	Alive or dead due to cancer	73	Alive	3	0	2
1269545	2	1	2	1	2	7	2	1	Regional	3	3	0	10	1	4	16	6	3	0	0	1	Alive or dead of other cause	Alive or dead due to cancer	73	Alive	1	1	3
1269839	1	3	1	1	2	5	2	1	Localized	3	1	0	10	0	3	12	0	3	0	0	0	Alive or dead of other cause	Alive or dead due to cancer	72	Alive	1	0	1
1269858	3	3	1	2	2	7	2	1	Localized	2	1	0	20	0	1	23	0	3	0	0	0	Alive or dead of other cause	Alive or dead due to cancer	71	Alive	2	0	1
1269870	2	1	1	1	2	3	2	1	Localized	2	1	0	999	0	3	27	0	3	0	0	0	Alive or dead of other cause	Alive or dead due to cancer	72	Alive	3	0	1
1269876	2	1	1	2	2	8	2	1	Regional	3	2	0	998	0	4	14	1	3	0	0	0	Alive or dead of other cause	Dead (attributable to causes other than this cancer dx)	7	Dead	3	0	2
1269880	1	1	2	2	2	1	3	1	Regional	4	3	0	998	2	3	21	18	3	0	0	1	Dead (attributable to this cancer dx)	Alive or dead due to cancer	11	Dead	3	1	4
1269902	1	1	2	2	2	9	2	1	Localized	3	1	0	20	0	3	17	0	3	1	1	1	Alive or dead of other cause	Alive or dead due to cancer	75	Alive	2	0	1
1269958	3	1	1	1	2	6	2	1	Localized	1	1	0	998	0	1	13	0	3	0	0	0	Alive or dead of other cause	Alive or dead due to cancer	76	Alive	3	0	1
1270044	1	3	2	2	2	3	2	2	Localized	3	1	0	20	0	4	32	0	3	0	0	0	Alive or dead of other cause	Alive or dead due to cancer	74	Alive	2	0	1
1270047	2	3	1	2	2	2	2	1	Localized	3	1	0	10	0	3	15	0	3	0	0	0	Alive or dead of other cause	Dead (attributable to causes other than this cancer dx)	44	Dead	1	0	1
1270095	2	2	1	2	2	6	2	1	Regional	3	2	0	20	0	3	13	1	3	0	0	0	Dead (attributable to this cancer dx)	Alive or dead due to cancer	55	Dead	2	0	2
1270110	2	3	1	1	2	7	2	1	Localized	3	1	0	20	0	4	22	0	3	0	0	0	Alive or dead of other cause	Alive or dead due to cancer	72	Alive	2	0	1
1270174	1	3	1	2	2	2	2	1	Localized	1	1	0	20	0	2	15	0	3	0	0	0	Alive or dead of other cause	Dead (attributable to causes other than this cancer dx)	1	Dead	2	0	1
1270302	1	3	1	2	2	7	2	1	Regional	1	2	0	999	0	1	13	1	3	0	0	0	Alive or dead of other cause	Alive or dead due to cancer	72	Alive	3	0	2
1270308	1	1	2	2	2	1	3	1	Regional	4	2	0	20	0	4	24	1	3	0	0	1	Alive or dead of other cause	Alive or dead due to cancer	73	Alive	2	0	2
1270483	2	3	2	2	2	7	3	1	Regional	4	3	0	20	8	2	24	15	3	0	0	1	Dead (attributable to this cancer dx)	Alive or dead due to cancer	38	Dead	2	1	4
1270565	2	1	2	2	2	3	2	1	Localized	3	1	0	998	0	4	36	0	3	0	0	0	Dead (attributable to this cancer dx)	Alive or dead due to cancer	32	Dead	3	0	1
1270633	1	1	2	2	2	7	2	1	Regional	2	2	0	20	0	2	17	1	3	0	0	1	Alive or dead of other cause	Alive or dead due to cancer	76	Alive	2	0	2
1270854	1	3	1	2	2	3	2	1	Localized	2	1	0	10	0	3	36	0	3	0	0	0	Alive or dead of other cause	Alive or dead due to cancer	72	Alive	1	0	1
1270965	2	1	1	2	2	2	2	1	Localized	2	1	0	10	0	3	17	0	3	0	0	0	Dead (attributable to this cancer dx)	Alive or dead due to cancer	17	Dead	1	0	1
1271305	1	3	2	1	2	7	2	1	Regional	2	2	0	999	1	1	9	1	3	0	0	0	Alive or dead of other cause	Alive or dead due to cancer	73	Alive	3	1	2
1271445	2	3	2	2	2	9	2	1	Localized	3	1	0	10	0	4	16	0	3	1	1	1	Alive or dead of other cause	Alive or dead due to cancer	73	Alive	1	0	1
1271534	1	2	2	1	2	1	3	1	Regional	3	2	0	10	0	3	16	2	3	0	0	1	Alive or dead of other cause	Alive or dead due to cancer	73	Alive	1	0	2
1271589	1	1	2	1	2	7	2	1	Localized	2	1	0	20	0	1	15	0	3	0	0	0	Alive or dead of other cause	Alive or dead due to cancer	49	Alive	2	0	1
1271618	1	1	1	2	2	7	2	1	Regional	3	2	0	20	0	4	17	3	3	0	0	1	Alive or dead of other cause	Alive or dead due to cancer	74	Alive	2	0	2
1271619	1	1	1	1	2	1	3	1	Regional	3	3	0	998	0	3	14	5	3	0	0	0	Dead (attributable to this cancer dx)	Alive or dead due to cancer	36	Dead	3	0	3
1271634	1	3	2	2	2	9	2	1	Regional	3	1	0	10	0	4	17	0	3	0	0	0	Alive or dead of other cause	Alive or dead due to cancer	72	Alive	1	0	1
1271718	2	3	1	1	2	1	2	1	Regional	2	3	0	999	0	4	30	5	3	0	0	1	Alive or dead of other cause	Alive or dead due to cancer	67	Alive	3	0	3
1271721	3	1	1	1	2	1	1	1	Localized	1	1	0	998	0	1	12	0	3	0	0	0	Alive or dead of other cause	Alive or dead due to cancer	73	Alive	3	0	1
1271729	1	3	1	2	2	1	3	1	Regional	4	1	0	20	0	3	14	0	3	0	0	1	Alive or dead of other cause	Alive or dead due to cancer	74	Alive	2	0	1
1271751	1	1	1	2	2	6	2	1	Localized	3	1	0	20	0	2	8	0	3	0	0	0	Alive or dead of other cause	Alive or dead due to cancer	72	Alive	2	0	1
1271807	2	1	1	1	2	7	2	1	Localized	1	1	0	998	0	1	12	0	3	0	0	0	Alive or dead of other cause	Alive or dead due to cancer	75	Alive	3	0	1
1271872	2	1	1	1	2	6	2	1	Localized	3	1	0	999	0	3	21	0	3	0	0	0	Alive or dead of other cause	Alive or dead due to cancer	72	Alive	3	0	1
1272057	1	3	2	1	2	8	2	1	Regional	4	1	0	999	0	4	4	0	3	1	1	1	Dead (attributable to this cancer dx)	Alive or dead due to cancer	64	Dead	3	0	1
1272067	1	3	1	2	2	2	2	1	Regional	3	3	0	998	0	4	16	5	3	0	0	0	Alive or dead of other cause	Alive or dead due to cancer	72	Alive	3	0	3
1272094	1	3	1	2	2	9	2	1	Localized	2	1	0	998	0	3	12	0	3	0	0	0	Dead (attributable to this cancer dx)	Alive or dead due to cancer	3	Dead	3	0	1
1272106	2	1	1	2	2	9	2	1	Regional	2	2	0	20	0	2	18	1	3	0	0	1	Alive or dead of other cause	Alive or dead due to cancer	72	Alive	2	0	2
1272270	1	1	2	1	2	8	2	1	Localized	3	1	0	20	0	1	4	0	3	1	1	1	Alive or dead of other cause	Alive or dead due to cancer	77	Alive	2	0	1
1272427	1	1	2	2	2	9	2	1	Regional	3	1	0	20	0	4	12	0	3	1	1	1	Alive or dead of other cause	Alive or dead due to cancer	72	Alive	2	0	1
1272767	2	1	1	1	2	4	2	1	Regional	3	3	0	20	0	3	21	5	3	0	0	1	Dead (attributable to this cancer dx)	Alive or dead due to cancer	11	Dead	2	0	3
1272820	1	1	2	2	2	8	2	1	Regional	4	2	0	10	1	4	27	3	3	2	1	1	Alive or dead of other cause	Alive or dead due to cancer	74	Alive	1	1	2
1272838	2	1	1	2	2	7	2	1	Localized	3	1	0	998	0	3	7	0	3	0	0	0	Alive or dead of other cause	Dead (attributable to causes other than this cancer dx)	51	Dead	3	0	1
1273025	1	2	1	2	2	7	2	1	Regional	2	3	0	20	0	1	21	4	3	0	0	0	Alive or dead of other cause	Dead (attributable to causes other than this cancer dx)	12	Dead	2	0	3
1273062	2	1	1	1	2	9	2	1	Localized	2	1	0	20	0	3	39	0	3	0	0	0	Alive or dead of other cause	Alive or dead due to cancer	71	Alive	2	0	1
1273085	1	3	1	1	2	8	2	1	Regional	3	2	0	998	0	1	16	1	3	0	0	1	Alive or dead of other cause	Alive or dead due to cancer	71	Alive	3	0	2
1273106	3	2	2	1	2	7	2	1	Localized	3	1	0	20	0	3	14	0	3	0	0	0	Alive or dead of other cause	Alive or dead due to cancer	71	Alive	2	0	1
1273132	1	1	1	2	2	2	2	1	Localized	1	1	0	998	0	2	14	0	3	0	0	0	Dead (attributable to this cancer dx)	Alive or dead due to cancer	44	Dead	3	0	1
1273243	1	1	1	2	2	8	4	1	Localized	2	1	0	10	0	1	26	0	3	0	0	0	Alive or dead of other cause	Alive or dead due to cancer	71	Alive	1	0	1
1273251	2	1	1	1	2	7	2	1	Regional	4	1	0	998	0	3	5	0	3	0	0	0	Dead (attributable to this cancer dx)	Alive or dead due to cancer	4	Dead	3	0	1
1273384	2	1	1	1	2	6	3	1	Regional	3	2	0	998	0	3	16	2	3	0	0	0	Alive or dead of other cause	Dead (attributable to causes other than this cancer dx)	42	Dead	3	0	2
1273452	1	3	2	1	2	7	2	1	Localized	3	1	0	20	0	2	2	0	3	0	0	1	Alive or dead of other cause	Alive or dead due to cancer	67	Alive	2	0	1
1273454	2	1	1	2	2	6	2	1	Regional	3	1	0	998	990	3	6	0	3	0	0	0	Dead (attributable to this cancer dx)	Alive or dead due to cancer	1	Dead	3	1	1
1273814	2	1	1	1	2	4	2	1	Regional	3	1	0	997	0	3	39	0	3	0	0	0	Alive or dead of other cause	Alive or dead due to cancer	69	Alive	3	0	1
1274001	2	1	1	1	2	7	2	1	Regional	4	1	0	998	0	3	18	0	3	0	0	0	Dead (attributable to this cancer dx)	Alive or dead due to cancer	1	Dead	3	0	1
1274023	1	1	1	2	2	7	3	1	Localized	1	1	0	20	0	1	13	0	3	0	0	0	Alive or dead of other cause	Alive or dead due to cancer	59	Alive	2	0	1
1274026	2	3	1	2	2	2	2	1	Localized	3	1	0	20	0	4	25	0	3	0	0	0	Alive or dead of other cause	Dead (attributable to causes other than this cancer dx)	54	Dead	2	0	1
1274118	1	1	2	2	2	4	2	1	Regional	3	1	0	20	0	3	12	0	3	0	0	0	Alive or dead of other cause	Alive or dead due to cancer	71	Alive	2	0	1
1274225	1	1	2	2	2	8	2	1	Regional	3	2	0	999	8	4	17	2	3	2	1	1	Dead (attributable to this cancer dx)	Alive or dead due to cancer	18	Dead	3	1	2
1274265	2	2	1	2	2	1	3	1	Regional	3	3	0	20	0	4	18	4	3	0	0	0	Alive or dead of other cause	Alive or dead due to cancer	71	Alive	2	0	3
1274313	1	1	1	2	2	1	2	2	Localized	2	1	0	20	0	4	20	0	3	0	0	0	Alive or dead of other cause	Dead (attributable to causes other than this cancer dx)	43	Dead	2	0	1
1274341	1	3	1	2	2	2	2	1	Localized	3	1	0	20	0	4	12	0	3	0	0	0	Alive or dead of other cause	Alive or dead due to cancer	31	Alive	2	0	1
1274468	2	3	2	2	2	9	2	1	Regional	3	3	0	10	0	4	16	7	3	1	1	1	Alive or dead of other cause	Alive or dead due to cancer	64	Alive	1	0	4
1274475	2	1	1	1	2	1	2	1	Regional	3	2	0	20	0	4	24	1	3	0	0	1	Dead (attributable to this cancer dx)	Alive or dead due to cancer	40	Dead	2	0	2
1274581	2	3	1	2	2	1	2	1	Regional	4	2	0	10	0	4	26	2	3	0	0	1	Alive or dead of other cause	Alive or dead due to cancer	69	Alive	1	0	2
1274737	1	3	1	2	2	3	2	1	Regional	4	2	0	20	0	1	21	1	3	0	0	1	Alive or dead of other cause	Alive or dead due to cancer	71	Alive	2	0	2
1274830	1	1	1	1	2	9	2	1	Regional	3	1	0	998	0	4	33	0	3	0	0	0	Alive or dead of other cause	Alive or dead due to cancer	71	Alive	3	0	1
1274843	3	2	2	1	2	6	2	1	Localized	1	1	0	20	0	1	14	0	3	0	0	0	Alive or dead of other cause	Alive or dead due to cancer	71	Alive	2	0	1
1274877	2	1	1	2	2	5	3	1	Regional	3	1	0	10	0	2	13	0	3	0	0	1	Dead (attributable to this cancer dx)	Alive or dead due to cancer	14	Dead	1	0	1
1274991	1	2	2	1	2	7	1	1	Localized	2	1	0	20	0	3	13	0	3	0	0	0	Alive or dead of other cause	Alive or dead due to cancer	23	Alive	2	0	1
1275055	1	1	1	2	2	4	2	1	Regional	4	2	0	999	0	2	12	3	3	0	0	0	Alive or dead of other cause	Dead (attributable to causes other than this cancer dx)	33	Dead	3	0	2
1275063	1	1	1	2	2	2	2	1	Localized	2	1	0	20	0	4	14	0	3	0	0	0	Alive or dead of other cause	Dead (attributable to causes other than this cancer dx)	15	Dead	2	0	1
1275227	1	3	1	1	2	1	2	2	Localized	2	1	0	998	0	4	17	0	3	0	0	0	Alive or dead of other cause	Alive or dead due to cancer	30	Alive	3	0	1
1275236	1	3	1	1	2	5	1	1	Regional	3	2	0	10	0	4	13	1	3	0	0	1	Alive or dead of other cause	Alive or dead due to cancer	70	Alive	1	0	2
1275262	1	1	1	1	2	1	2	1	Localized	2	1	0	998	0	3	14	0	3	0	0	0	Alive or dead of other cause	Alive or dead due to cancer	43	Alive	3	0	1
1275342	2	1	2	2	2	9	2	1	Regional	3	2	0	20	990	3	21	2	3	2	1	1	Alive or dead of other cause	Alive or dead due to cancer	66	Alive	2	1	2
1275422	2	1	1	1	2	1	3	3	Regional	3	2	0	10	0	3	27	2	3	0	0	1	Alive or dead of other cause	Alive or dead due to cancer	70	Alive	1	0	2
1275449	1	1	2	1	2	1	4	1	Regional	3	3	0	10	1	4	29	6	3	0	0	1	Dead (attributable to this cancer dx)	Alive or dead due to cancer	42	Dead	1	1	3
1275484	1	1	1	2	2	9	3	1	Regional	3	2	0	10	26	4	5	3	3	2	1	1	Dead (attributable to this cancer dx)	Alive or dead due to cancer	20	Dead	1	1	2
1275492	1	1	2	2	2	2	2	1	Regional	2	2	0	20	0	3	14	1	3	0	0	0	Alive or dead of other cause	Dead (attributable to causes other than this cancer dx)	34	Dead	2	0	2
1275503	2	3	1	1	2	8	2	1	Regional	3	1	0	10	0	3	14	0	3	0	0	0	Alive or dead of other cause	Dead (attributable to causes other than this cancer dx)	47	Dead	1	0	1
1275512	2	3	1	1	2	1	3	1	Regional	4	3	0	10	0	3	15	7	3	0	0	0	Alive or dead of other cause	Dead (attributable to causes other than this cancer dx)	15	Dead	1	0	4
1275538	2	1	2	2	2	9	2	1	Regional	4	1	0	10	0	4	10	0	3	1	1	1	Alive or dead of other cause	Alive or dead due to cancer	72	Alive	1	0	1
1275594	3	1	1	2	2	3	3	1	Regional	3	2	0	20	0	4	18	2	3	0	0	1	Alive or dead of other cause	Alive or dead due to cancer	71	Alive	2	0	2
1275611	1	2	1	1	2	7	2	1	Localized	1	1	0	998	0	1	15	0	3	0	0	0	Dead (attributable to this cancer dx)	Alive or dead due to cancer	55	Dead	3	0	1
1275669	1	1	2	2	2	2	2	1	Localized	2	1	0	998	0	3	21	0	3	0	0	0	Alive or dead of other cause	Alive or dead due to cancer	70	Alive	3	0	1
1275743	2	1	1	2	2	4	1	1	Localized	2	1	0	998	0	1	12	0	3	0	0	0	Dead (attributable to this cancer dx)	Alive or dead due to cancer	41	Dead	3	0	1
1275760	2	1	1	1	2	4	3	1	Localized	1	1	0	20	0	1	16	0	3	0	0	0	Alive or dead of other cause	Alive or dead due to cancer	69	Alive	2	0	1
1275761	1	1	2	1	2	10	3	1	Regional	3	1	0	20	0	4	24	0	3	0	0	1	Alive or dead of other cause	Alive or dead due to cancer	69	Alive	2	0	1
1275790	1	1	1	1	2	2	1	1	Regional	1	2	0	998	0	1	19	2	3	0	0	0	Alive or dead of other cause	Alive or dead due to cancer	38	Alive	3	0	2
1275848	1	3	1	1	2	1	2	1	Regional	3	2	0	10	0	3	36	1	3	0	0	1	Alive or dead of other cause	Alive or dead due to cancer	71	Alive	1	0	2
1275880	1	1	2	2	2	7	2	1	Localized	3	1	0	20	0	4	20	0	3	0	0	0	Alive or dead of other cause	Alive or dead due to cancer	66	Alive	2	0	1
1275987	1	1	2	2	2	7	2	1	Localized	3	1	0	10	0	3	18	0	3	0	0	0	Alive or dead of other cause	Alive or dead due to cancer	70	Alive	1	0	1
1276030	1	3	2	2	2	7	3	1	Regional	3	2	0	10	0	3	18	1	3	0	0	1	Alive or dead of other cause	Alive or dead due to cancer	68	Alive	1	0	2
1276226	2	3	1	1	2	7	2	1	Regional	3	2	0	20	0	3	10	3	3	0	0	0	Alive or dead of other cause	Alive or dead due to cancer	71	Alive	2	0	2
1276290	2	1	1	1	2	7	1	1	Localized	2	1	0	20	0	1	16	0	3	0	0	0	Alive or dead of other cause	Alive or dead due to cancer	70	Alive	2	0	1
1276308	2	1	1	2	2	10	2	1	Regional	3	2	0	10	0	4	13	2	3	0	0	1	Alive or dead of other cause	Alive or dead due to cancer	64	Alive	1	0	2
1276312	1	1	1	1	2	2	2	1	Regional	3	2	0	10	1	3	14	2	3	0	0	1	Dead (missing/unknown COD)	Dead (missing/unknown COD)	41	Dead	1	1	2
1276341	2	1	1	1	2	8	3	2	Distant	4	1	0	999	0	4	25	0	3	0	0	0	Alive or dead of other cause	Dead (attributable to causes other than this cancer dx)	61	Dead	3	0	1
1276397	1	1	1	2	2	1	2	1	Regional	3	1	0	10	0	3	19	0	3	0	0	0	Alive or dead of other cause	Dead (attributable to causes other than this cancer dx)	43	Dead	1	0	1
1276413	2	1	1	1	2	1	3	1	Regional	4	2	0	20	990	4	33	2	3	0	0	1	Alive or dead of other cause	Alive or dead due to cancer	70	Alive	2	1	2
1276416	1	2	2	2	2	9	3	3	Regional	3	3	0	999	990	3	18	13	3	1	1	1	Dead (attributable to this cancer dx)	Alive or dead due to cancer	11	Dead	3	1	4
1276527	1	3	1	2	2	7	2	1	Localized	1	1	0	20	0	1	12	0	3	0	0	0	Alive or dead of other cause	Alive or dead due to cancer	72	Alive	2	0	1
1276587	2	2	2	2	2	3	2	1	Regional	3	3	0	10	1	4	26	5	3	0	0	1	Alive or dead of other cause	Alive or dead due to cancer	71	Alive	1	1	3
1276589	1	1	2	2	2	8	3	2	Regional	3	1	0	999	0	4	20	0	3	0	0	0	Alive or dead of other cause	Alive or dead due to cancer	45	Alive	3	0	1
1276776	2	2	1	1	2	6	2	1	Localized	3	1	0	20	0	3	12	0	3	0	0	0	Alive or dead of other cause	Alive or dead due to cancer	71	Alive	2	0	1
1276777	2	3	2	2	2	5	2	1	Regional	3	3	0	999	0	4	16	4	3	0	0	1	Alive or dead of other cause	Alive or dead due to cancer	71	Alive	3	0	3
1276782	2	1	1	2	2	4	2	1	Regional	4	2	0	20	0	3	16	1	3	0	0	0	Dead (attributable to this cancer dx)	Alive or dead due to cancer	0	Dead	2	0	2
1276785	1	1	2	2	2	7	2	1	Localized	3	1	0	20	0	2	22	0	3	0	0	0	Alive or dead of other cause	Alive or dead due to cancer	71	Alive	2	0	1
1276832	1	1	1	1	2	2	2	2	Localized	1	1	0	10	0	1	17	0	3	0	0	0	Alive or dead of other cause	Alive or dead due to cancer	73	Alive	1	0	1
1276900	1	3	2	1	2	2	2	1	Regional	3	3	0	20	0	3	21	4	3	0	0	1	Alive or dead of other cause	Alive or dead due to cancer	69	Alive	2	0	3
1277044	1	1	2	1	2	9	3	1	Localized	2	1	0	20	0	4	43	0	3	0	0	0	Alive or dead of other cause	Alive or dead due to cancer	61	Alive	2	0	1
1277091	2	1	1	1	2	9	1	1	Localized	3	1	0	20	0	2	11	0	3	0	0	0	Alive or dead of other cause	Dead (attributable to causes other than this cancer dx)	15	Dead	2	0	1
1277167	1	1	1	2	2	2	4	1	Regional	3	2	0	20	1	4	50	1	3	0	0	0	Alive or dead of other cause	Alive or dead due to cancer	71	Alive	2	1	2
1277249	1	3	2	1	2	7	2	1	Distant	4	2	0	10	0	4	21	2	3	2	1	1	Alive or dead of other cause	Alive or dead due to cancer	59	Alive	1	0	2
1277276	1	3	1	2	2	5	2	1	Regional	3	2	0	20	0	1	3	3	3	0	0	1	Dead (attributable to this cancer dx)	Alive or dead due to cancer	25	Dead	2	0	2
1277376	1	1	1	1	2	7	2	1	Localized	2	1	0	20	0	3	25	0	3	0	0	0	Alive or dead of other cause	Alive or dead due to cancer	73	Alive	2	0	1
1277611	1	3	1	2	2	2	1	1	Localized	2	1	0	20	0	3	16	0	3	0	0	0	Alive or dead of other cause	Alive or dead due to cancer	70	Alive	2	0	1
1277643	2	3	1	1	2	1	2	1	Regional	4	2	0	998	0	4	27	3	3	0	0	1	Dead (attributable to this cancer dx)	Alive or dead due to cancer	32	Dead	3	0	2
1277689	2	1	1	1	2	3	2	1	Regional	4	2	0	10	1	3	19	1	3	0	0	1	Dead (attributable to this cancer dx)	Alive or dead due to cancer	16	Dead	1	1	2
1277723	2	1	1	1	2	7	2	1	Regional	3	2	0	20	0	4	57	2	3	0	0	0	Alive or dead of other cause	Alive or dead due to cancer	70	Alive	2	0	2
1277763	3	3	1	1	2	3	1	1	Localized	1	1	0	20	0	1	18	0	3	0	0	0	Alive or dead of other cause	Alive or dead due to cancer	70	Alive	2	0	1
1277786	2	1	2	1	2	7	2	1	Regional	3	1	0	20	0	3	23	0	3	0	0	0	Alive or dead of other cause	Alive or dead due to cancer	70	Alive	2	0	1
1277820	3	3	2	1	2	4	2	1	Localized	3	1	0	20	0	4	16	0	3	0	0	0	Alive or dead of other cause	Alive or dead due to cancer	70	Alive	2	0	1
1277883	1	1	2	2	2	9	2	1	Localized	1	1	0	20	0	1	27	0	3	0	0	0	Alive or dead of other cause	Alive or dead due to cancer	70	Alive	2	0	1
1277892	1	1	1	2	2	9	3	1	Localized	2	1	0	10	0	4	19	0	3	1	1	1	Alive or dead of other cause	Alive or dead due to cancer	69	Alive	1	0	1
1278091	2	1	2	1	2	2	2	1	Localized	2	1	0	998	0	1	26	0	3	0	0	0	Alive or dead of other cause	Alive or dead due to cancer	71	Alive	3	0	1
1278094	1	1	1	2	2	7	2	1	Regional	3	1	0	999	0	3	14	0	3	0	0	0	Alive or dead of other cause	Alive or dead due to cancer	69	Alive	3	0	1
1278121	2	1	1	2	2	1	2	1	Regional	3	2	0	10	990	3	8	2	3	0	0	0	Alive or dead of other cause	Alive or dead due to cancer	70	Alive	1	1	2
1278183	2	1	1	2	2	1	3	1	Regional	3	2	0	10	2	4	23	2	3	0	0	1	Dead (attributable to this cancer dx)	Alive or dead due to cancer	9	Dead	1	1	2
1278184	1	1	2	1	2	5	2	1	Regional	3	2	0	20	0	3	55	3	3	0	0	1	Alive or dead of other cause	Alive or dead due to cancer	70	Alive	2	0	2
1278371	2	1	1	1	2	5	2	1	Localized	2	1	0	20	0	2	9	0	3	0	0	0	Alive or dead of other cause	Alive or dead due to cancer	70	Alive	2	0	1
1278376	1	1	1	1	2	9	2	1	Regional	3	2	0	998	1	1	13	1	3	1	1	1	Alive or dead of other cause	Alive or dead due to cancer	69	Alive	3	1	2
1278415	2	1	1	1	2	2	2	1	Localized	1	1	0	20	0	3	19	0	3	0	0	0	Alive or dead of other cause	Alive or dead due to cancer	73	Alive	2	0	1
1278448	2	1	2	1	2	5	3	1	Localized	3	1	0	20	0	3	19	0	3	0	0	1	Alive or dead of other cause	Alive or dead due to cancer	69	Alive	2	0	1
1278486	2	3	2	2	2	7	2	1	Regional	3	2	0	20	0	2	20	3	3	0	0	1	Alive or dead of other cause	Alive or dead due to cancer	69	Alive	2	0	2
1278690	2	1	1	1	2	2	3	1	Localized	3	1	0	20	0	3	17	0	3	0	0	0	Alive or dead of other cause	Alive or dead due to cancer	69	Alive	2	0	1
1278692	1	3	2	2	2	9	2	1	Regional	2	2	0	10	0	1	16	0	3	1	1	1	Alive or dead of other cause	Alive or dead due to cancer	72	Alive	1	0	1
1278703	2	1	1	2	2	7	2	1	Localized	2	1	0	20	0	3	18	0	3	0	0	0	Alive or dead of other cause	Alive or dead due to cancer	67	Alive	2	0	1
1278705	1	3	2	1	2	2	2	1	Localized	3	1	0	998	0	1	24	0	3	0	0	0	Alive or dead of other cause	Alive or dead due to cancer	65	Alive	3	0	1
1278801	2	3	2	2	2	1	2	1	Regional	3	3	0	999	0	4	26	4	3	0	0	1	Dead (attributable to this cancer dx)	Alive or dead due to cancer	28	Dead	3	0	3
1278809	2	2	2	1	2	2	2	1	Localized	3	1	0	20	0	3	12	0	3	0	0	0	Alive or dead of other cause	Alive or dead due to cancer	69	Alive	2	0	1
1278892	1	1	1	2	2	7	2	1	Localized	2	1	0	20	0	1	21	0	3	0	0	0	Alive or dead of other cause	Alive or dead due to cancer	71	Alive	2	0	1
1278899	2	1	2	2	2	7	2	1	Regional	4	3	0	998	0	4	17	5	3	0	0	1	Dead (attributable to this cancer dx)	Alive or dead due to cancer	60	Dead	3	0	3
1279053	2	1	1	2	2	8	3	1	Regional	3	1	0	10	0	4	15	0	3	2	1	1	Alive or dead of other cause	Alive or dead due to cancer	70	Alive	1	0	1
1279174	1	3	2	1	2	7	2	1	Localized	3	1	0	20	0	3	6	0	3	0	0	0	Alive or dead of other cause	Alive or dead due to cancer	70	Alive	2	0	1
1279187	1	3	1	2	2	7	2	1	Localized	2	1	0	20	1	3	13	0	3	0	0	0	Alive or dead of other cause	Alive or dead due to cancer	70	Alive	2	1	1
1279189	1	3	1	2	2	8	2	1	Regional	2	3	0	20	0	3	17	5	3	0	0	1	Alive or dead of other cause	Alive or dead due to cancer	69	Alive	2	0	3
1279212	1	3	2	1	2	7	2	1	Regional	3	3	0	999	0	2	11	7	3	0	0	1	Alive or dead of other cause	Alive or dead due to cancer	71	Alive	3	0	4
1279249	3	3	1	2	2	9	3	1	Localized	1	1	0	999	0	1	21	0	3	0	0	0	Alive or dead of other cause	Alive or dead due to cancer	69	Alive	3	0	1
1279416	2	3	1	1	2	7	2	1	Localized	2	1	0	20	0	4	48	0	3	0	0	0	Alive or dead of other cause	Alive or dead due to cancer	69	Alive	2	0	1
1279423	1	1	2	1	2	7	2	1	Localized	1	1	0	20	0	3	12	0	3	0	0	0	Alive or dead of other cause	Alive or dead due to cancer	69	Alive	2	0	1
1279475	1	1	1	1	2	3	2	1	Localized	2	1	0	20	0	2	30	0	3	0	0	0	Alive or dead of other cause	Alive or dead due to cancer	69	Alive	2	0	1
1279612	1	1	1	1	2	2	2	2	Regional	3	2	0	20	0	3	13	3	3	0	0	1	Alive or dead of other cause	Alive or dead due to cancer	70	Alive	2	0	2
1279626	1	3	1	2	2	1	4	1	Regional	2	2	0	10	0	3	21	1	3	0	0	1	Alive or dead of other cause	Alive or dead due to cancer	71	Alive	1	0	2
1279647	2	2	1	1	2	1	2	1	Localized	1	1	0	20	0	3	38	0	3	0	0	0	Alive or dead of other cause	Alive or dead due to cancer	71	Alive	2	0	1
1279652	2	3	1	1	2	2	3	1	Localized	3	1	0	20	0	4	31	0	3	0	0	0	Alive or dead of other cause	Alive or dead due to cancer	69	Alive	2	0	1
1279654	1	1	1	2	2	2	2	1	Regional	3	2	0	998	0	4	50	1	3	0	0	0	Alive or dead of other cause	Alive or dead due to cancer	67	Alive	3	0	2
1279659	2	1	1	2	2	5	2	1	Localized	3	1	0	10	0	1	12	0	3	0	0	0	Alive or dead of other cause	Dead (attributable to causes other than this cancer dx)	61	Dead	1	0	1
1279757	1	3	1	2	2	5	2	1	Localized	3	1	0	998	0	2	19	0	3	0	0	0	Alive or dead of other cause	Alive or dead due to cancer	70	Alive	3	0	1
1279774	2	1	1	2	2	1	2	1	Regional	3	1	0	10	0	4	24	0	3	0	0	0	Alive or dead of other cause	Alive or dead due to cancer	64	Alive	1	0	1
1279850	2	2	2	1	2	8	2	1	Regional	3	2	0	10	0	4	5	1	3	3	1	1	Dead (attributable to this cancer dx)	Alive or dead due to cancer	65	Dead	1	0	2
1279902	2	2	2	2	2	6	2	1	Localized	3	1	0	998	0	3	13	0	3	0	0	1	Dead (attributable to this cancer dx)	Alive or dead due to cancer	58	Dead	3	0	1
1279906	1	3	1	2	2	6	2	1	Localized	2	1	0	998	0	4	17	0	3	0	0	0	Alive or dead of other cause	Alive or dead due to cancer	62	Alive	3	0	1
1280163	1	1	1	1	2	1	3	1	Regional	4	1	0	10	0	4	15	0	3	0	0	0	Alive or dead of other cause	Dead (attributable to causes other than this cancer dx)	10	Dead	1	0	1
1280177	2	3	1	1	2	6	2	1	Localized	1	1	0	10	0	1	14	0	3	0	0	0	Alive or dead of other cause	Alive or dead due to cancer	28	Alive	1	0	1
1280195	2	2	1	2	2	4	2	1	Localized	2	1	0	20	0	2	13	0	3	0	0	0	Dead (attributable to this cancer dx)	Alive or dead due to cancer	51	Dead	2	0	1
1280286	1	2	2	2	2	2	3	1	Regional	3	2	0	10	0	4	20	1	3	0	0	0	Alive or dead of other cause	Alive or dead due to cancer	70	Alive	1	0	2
1280290	2	1	1	2	2	1	3	1	Regional	4	1	0	20	0	4	18	0	3	0	0	0	Alive or dead of other cause	Dead (attributable to causes other than this cancer dx)	23	Dead	2	0	1
1280357	2	1	1	1	2	1	3	1	Regional	3	2	0	10	0	4	22	1	3	0	0	1	Alive or dead of other cause	Alive or dead due to cancer	69	Alive	1	0	2
1280360	1	3	2	2	2	9	2	1	Regional	3	3	0	10	0	1	12	6	3	1	1	1	Alive or dead of other cause	Alive or dead due to cancer	69	Alive	1	0	3
1280458	1	2	2	1	2	2	2	2	Localized	3	1	0	20	0	4	19	0	3	0	0	0	Alive or dead of other cause	Alive or dead due to cancer	68	Alive	2	0	1
1280617	2	3	1	1	2	2	2	1	Localized	2	1	0	20	0	2	17	0	3	0	0	0	Alive or dead of other cause	Alive or dead due to cancer	69	Alive	2	0	1
1280626	3	3	2	1	2	7	2	1	Regional	1	2	0	10	0	3	15	1	3	0	0	1	Alive or dead of other cause	Alive or dead due to cancer	69	Alive	1	0	2
1280696	2	2	1	2	2	7	2	1	Regional	3	2	0	20	1	2	22	2	3	0	0	1	Dead (attributable to this cancer dx)	Alive or dead due to cancer	60	Dead	2	1	2
1280774	1	1	1	2	2	8	2	1	Regional	3	2	0	20	990	4	41	0	3	0	0	1	Alive or dead of other cause	Alive or dead due to cancer	58	Alive	2	1	1
1280809	1	3	1	2	2	9	3	1	Regional	3	2	0	999	0	4	20	1	3	2	1	1	Alive or dead of other cause	Alive or dead due to cancer	69	Alive	3	0	2
1280814	1	3	2	1	2	8	2	1	Localized	2	1	0	999	0	3	15	0	3	0	0	0	Dead (missing/unknown COD)	Dead (missing/unknown COD)	8	Dead	3	0	1
1280956	1	1	1	1	2	1	1	1	Localized	3	1	0	20	0	3	15	0	3	0	0	0	Alive or dead of other cause	Alive or dead due to cancer	68	Alive	2	0	1
1281151	1	3	1	2	2	9	2	1	Localized	3	1	0	10	0	2	10	0	3	0	0	0	Alive or dead of other cause	Alive or dead due to cancer	67	Alive	1	0	1
1281209	1	3	1	2	2	1	3	1	Regional	3	3	0	20	0	3	15	6	3	0	0	1	Dead (attributable to this cancer dx)	Alive or dead due to cancer	35	Dead	2	0	3
1281272	3	2	1	1	2	2	2	2	Regional	1	2	0	20	1	1	20	1	3	0	0	1	Alive or dead of other cause	Alive or dead due to cancer	68	Alive	2	1	2
1281318	2	1	1	1	2	9	1	1	Regional	4	2	0	10	2	4	15	1	3	1	1	1	Alive or dead of other cause	Alive or dead due to cancer	69	Alive	1	1	2
1281460	2	1	1	1	2	10	2	1	Distant	4	1	0	999	0	3	19	0	3	0	0	0	Alive or dead of other cause	Dead (attributable to causes other than this cancer dx)	13	Dead	3	0	1
1281473	1	1	2	1	2	7	2	1	Distant	4	3	0	10	0	4	39	17	3	0	0	1	Dead (attributable to this cancer dx)	Alive or dead due to cancer	54	Dead	1	0	4
1281475	1	1	2	1	2	1	2	1	Regional	4	1	0	20	0	4	26	0	3	0	0	1	Alive or dead of other cause	Alive or dead due to cancer	70	Alive	2	0	1
1281480	2	3	1	1	2	2	2	1	Regional	3	1	0	20	0	4	33	0	3	0	0	0	Alive or dead of other cause	Alive or dead due to cancer	70	Alive	2	0	1
1281531	1	3	1	1	2	7	2	1	Localized	1	1	0	998	0	2	17	0	3	0	0	0	Alive or dead of other cause	Alive or dead due to cancer	26	Alive	3	0	1
1281536	1	3	1	1	2	8	2	1	Regional	4	3	0	999	0	3	19	5	3	0	0	0	Alive or dead of other cause	Alive or dead due to cancer	69	Alive	3	0	3
1281568	2	1	1	1	2	1	2	1	Localized	1	1	0	20	0	2	14	0	3	0	0	0	Alive or dead of other cause	Alive or dead due to cancer	68	Alive	2	0	1
1281574	2	1	1	1	2	9	2	2	Regional	3	2	0	10	0	3	20	2	3	0	0	0	Alive or dead of other cause	Alive or dead due to cancer	69	Alive	1	0	2
1281577	1	1	1	2	2	2	2	1	Regional	3	3	0	10	0	3	28	5	3	0	0	1	Dead (attributable to this cancer dx)	Alive or dead due to cancer	69	Dead	1	0	3
1282047	1	1	2	2	2	8	2	1	Regional	3	1	0	999	0	4	46	0	3	2	1	1	Alive or dead of other cause	Alive or dead due to cancer	69	Alive	3	0	1
1282152	2	1	1	2	2	2	3	1	Regional	2	2	0	10	0	2	12	1	3	0	0	1	Alive or dead of other cause	Alive or dead due to cancer	68	Alive	1	0	2
1282169	3	2	2	2	2	1	3	1	Localized	3	1	0	999	0	2	2	0	3	0	0	0	Alive or dead of other cause	Alive or dead due to cancer	67	Alive	3	0	1
1282316	1	1	1	1	2	7	2	1	Localized	3	1	0	20	0	3	17	0	3	0	0	0	Alive or dead of other cause	Alive or dead due to cancer	68	Alive	2	0	1
1282329	2	3	1	1	2	2	2	2	Localized	3	1	0	999	0	3	3	0	3	0	0	0	Alive or dead of other cause	Dead (attributable to causes other than this cancer dx)	57	Dead	3	0	1
1282492	2	1	1	1	2	3	3	1	Regional	3	3	0	20	0	3	23	4	3	0	0	1	Alive or dead of other cause	Alive or dead due to cancer	68	Alive	2	0	3
1282523	1	1	2	1	2	4	2	1	Regional	2	2	0	20	1	1	20	0	3	0	0	1	Alive or dead of other cause	Alive or dead due to cancer	66	Alive	2	1	1
1282528	1	1	2	2	2	7	2	1	Regional	3	3	0	20	13	3	19	9	3	2	1	1	Alive or dead of other cause	Alive or dead due to cancer	7	Alive	2	1	4
1282549	1	3	1	2	2	7	2	1	Localized	3	1	0	999	0	3	21	0	3	0	0	0	Dead (attributable to this cancer dx)	Alive or dead due to cancer	10	Dead	3	0	1
1282572	1	1	1	1	2	2	2	1	Localized	3	1	0	10	0	4	22	0	3	0	0	0	Alive or dead of other cause	Alive or dead due to cancer	66	Alive	1	0	1
1282637	2	2	1	2	2	2	2	1	Regional	3	2	0	999	0	4	22	1	3	0	0	0	Alive or dead of other cause	Dead (attributable to causes other than this cancer dx)	28	Dead	3	0	2
1282640	3	1	1	2	2	2	2	1	Regional	1	2	0	20	0	1	16	2	3	0	0	1	Alive or dead of other cause	Alive or dead due to cancer	64	Alive	2	0	2
1282666	3	1	1	2	2	5	2	1	Localized	3	1	0	20	0	2	15	0	3	0	0	0	Dead (attributable to this cancer dx)	Alive or dead due to cancer	62	Dead	2	0	1
1282721	2	1	1	1	2	8	2	1	Localized	3	1	0	20	0	3	22	0	3	0	0	0	Alive or dead of other cause	Alive or dead due to cancer	71	Alive	2	0	1
1282724	2	1	1	2	2	4	2	1	Localized	3	1	0	20	0	1	31	0	3	0	0	0	Dead (attributable to this cancer dx)	Alive or dead due to cancer	15	Dead	2	0	1
1282830	1	1	1	2	2	8	2	1	Regional	3	2	0	20	0	4	18	1	3	0	0	1	Alive or dead of other cause	Alive or dead due to cancer	69	Alive	2	0	2
1282996	1	3	2	1	2	7	2	1	Localized	3	1	0	10	0	1	23	0	3	0	0	0	Alive or dead of other cause	Alive or dead due to cancer	69	Alive	1	0	1
1283012	2	1	1	1	2	1	2	2	Regional	3	1	0	20	0	4	14	0	3	0	0	0	Alive or dead of other cause	Alive or dead due to cancer	64	Alive	2	0	1
1283036	1	3	1	2	2	7	2	1	Localized	2	1	0	20	0	4	14	0	3	0	0	0	Alive or dead of other cause	Alive or dead due to cancer	66	Alive	2	0	1
1283238	1	3	2	2	2	7	2	1	Regional	2	3	0	20	0	1	28	10	3	0	0	1	Alive or dead of other cause	Alive or dead due to cancer	69	Alive	2	0	4
1283351	1	1	1	2	2	7	2	1	Regional	3	3	0	10	990	3	20	10	3	0	0	0	Alive or dead of other cause	Alive or dead due to cancer	68	Alive	1	1	4
1283439	1	1	1	2	2	4	2	1	Localized	3	1	0	20	0	3	32	0	3	0	0	0	Alive or dead of other cause	Dead (attributable to causes other than this cancer dx)	67	Dead	2	0	1
1283442	2	2	1	1	2	1	2	2	Localized	2	1	0	10	0	1	29	0	3	0	0	0	Alive or dead of other cause	Alive or dead due to cancer	69	Alive	1	0	1
1283452	2	2	2	2	2	9	2	1	Regional	3	3	0	20	1	4	29	26	3	2	1	1	Alive or dead of other cause	Alive or dead due to cancer	67	Alive	2	1	4
1283470	2	1	2	2	2	2	3	1	Regional	4	2	0	20	0	4	18	3	3	0	0	1	Alive or dead of other cause	Alive or dead due to cancer	66	Alive	2	0	2
1283691	2	1	1	2	2	2	2	1	Localized	3	1	0	20	0	4	19	0	3	0	0	0	Alive or dead of other cause	Alive or dead due to cancer	69	Alive	2	0	1
1283709	1	3	1	2	2	7	2	1	Localized	3	1	0	20	0	3	10	0	3	0	0	0	Alive or dead of other cause	Dead (attributable to causes other than this cancer dx)	35	Dead	2	0	1
1283735	1	3	1	1	2	4	2	1	Localized	2	1	0	20	0	2	11	0	3	0	0	0	Alive or dead of other cause	Alive or dead due to cancer	68	Alive	2	0	1
1283740	1	3	1	2	2	5	3	1	Regional	3	3	0	20	0	2	12	8	3	0	0	1	Alive or dead of other cause	Dead (attributable to causes other than this cancer dx)	62	Dead	2	0	4
1283747	1	3	2	1	2	6	2	1	Localized	2	1	0	998	0	2	6	0	3	0	0	0	Alive or dead of other cause	Alive or dead due to cancer	68	Alive	3	0	1
1283750	2	3	1	2	2	2	2	1	Localized	2	1	0	20	0	4	19	0	3	0	0	0	Alive or dead of other cause	Dead (attributable to causes other than this cancer dx)	5	Dead	2	0	1
1283766	1	1	1	1	2	2	2	1	Regional	4	1	0	998	0	3	29	0	3	0	0	1	Dead (attributable to this cancer dx)	Alive or dead due to cancer	2	Dead	3	0	1
1283821	1	1	1	2	2	4	2	1	Regional	3	1	0	10	0	3	16	0	3	0	0	0	Alive or dead of other cause	Alive or dead due to cancer	68	Alive	1	0	1
1283841	1	1	1	2	2	9	2	1	Regional	3	3	0	20	0	2	32	5	3	2	1	1	Dead (attributable to this cancer dx)	Alive or dead due to cancer	45	Dead	2	0	3
1283871	1	3	1	1	2	9	2	1	Localized	3	1	0	998	0	1	14	0	3	0	0	0	Alive or dead of other cause	Alive or dead due to cancer	70	Alive	3	0	1
1283906	1	1	2	2	2	8	2	1	Localized	1	1	0	20	0	1	17	0	3	0	0	0	Alive or dead of other cause	Alive or dead due to cancer	65	Alive	2	0	1
1283911	1	3	2	1	2	7	2	1	Regional	3	1	0	999	0	3	11	0	3	0	0	1	Alive or dead of other cause	Alive or dead due to cancer	70	Alive	3	0	1
1283949	3	1	1	1	2	1	2	2	Localized	1	1	0	20	0	2	14	0	3	0	0	0	Alive or dead of other cause	Alive or dead due to cancer	68	Alive	2	0	1
1283955	2	1	1	1	2	1	2	1	Localized	1	1	0	998	0	1	26	0	3	0	0	0	Alive or dead of other cause	Alive or dead due to cancer	68	Alive	3	0	1
1283973	2	1	1	1	2	1	2	1	Localized	1	1	0	20	0	3	30	0	3	0	0	0	Alive or dead of other cause	Alive or dead due to cancer	38	Alive	2	0	1
1284141	1	2	2	2	2	1	2	1	Localized	2	1	0	10	0	1	10	0	3	0	0	0	Alive or dead of other cause	Alive or dead due to cancer	67	Alive	1	0	1
1284147	2	3	2	2	2	8	2	1	Regional	1	2	0	20	0	1	17	2	3	0	0	1	Alive or dead of other cause	Alive or dead due to cancer	67	Alive	2	0	2
1284370	2	1	1	2	2	1	2	1	Localized	3	1	0	10	0	3	17	0	3	0	0	0	Alive or dead of other cause	Alive or dead due to cancer	67	Alive	1	0	1
1284610	2	1	1	1	2	2	2	1	Localized	3	1	0	998	0	2	29	0	3	0	0	0	Alive or dead of other cause	Alive or dead due to cancer	13	Alive	3	0	1
1284643	1	1	1	2	2	1	2	1	Regional	4	1	0	10	0	3	26	0	3	0	0	0	Alive or dead of other cause	Alive or dead due to cancer	68	Alive	1	0	1
1284707	1	1	1	1	2	2	2	1	Localized	2	1	0	20	0	3	25	0	3	0	0	0	Alive or dead of other cause	Alive or dead due to cancer	68	Alive	2	0	1
1284768	1	1	1	2	2	1	2	2	Regional	4	1	0	20	0	3	20	0	3	0	0	0	Alive or dead of other cause	Alive or dead due to cancer	68	Alive	2	0	1
1284807	1	1	1	2	2	9	3	1	Regional	3	2	0	20	2	4	12	0	3	1	1	1	Dead (attributable to this cancer dx)	Alive or dead due to cancer	37	Dead	2	1	1
1284846	1	1	1	2	2	2	2	1	Localized	3	1	0	20	0	3	16	0	3	0	0	0	Alive or dead of other cause	Alive or dead due to cancer	68	Alive	2	0	1
1284880	2	2	2	2	2	7	2	1	Localized	2	1	0	20	0	3	55	0	3	0	0	0	Alive or dead of other cause	Alive or dead due to cancer	67	Alive	2	0	1
1284939	1	3	2	2	2	5	2	1	Regional	3	2	0	20	0	3	23	1	3	0	0	1	Alive or dead of other cause	Alive or dead due to cancer	62	Alive	2	0	2
1284960	2	1	1	1	2	7	2	1	Localized	3	1	0	998	0	3	15	0	3	0	0	0	Alive or dead of other cause	Dead (attributable to causes other than this cancer dx)	35	Dead	3	0	1
1284972	2	1	1	2	2	7	2	1	Regional	3	2	0	998	0	3	8	2	3	0	0	0	Alive or dead of other cause	Alive or dead due to cancer	68	Alive	3	0	2
1284988	2	3	1	2	2	5	2	2	Regional	3	2	0	20	0	4	12	4	3	0	0	0	Dead (attributable to this cancer dx)	Alive or dead due to cancer	24	Dead	2	0	3
1284999	2	1	1	1	2	1	1	1	Localized	1	1	0	20	0	1	17	0	3	0	0	0	Alive or dead of other cause	Alive or dead due to cancer	60	Alive	2	0	1
1285060	2	1	1	1	2	1	4	1	Regional	3	3	0	10	990	3	16	13	3	0	0	0	Dead (attributable to this cancer dx)	Alive or dead due to cancer	3	Dead	1	1	4
1285142	1	2	1	1	2	7	2	1	Localized	1	1	0	998	0	1	8	0	3	0	0	0	Alive or dead of other cause	Alive or dead due to cancer	67	Alive	3	0	1
1285157	1	3	1	2	2	9	2	1	Localized	2	1	0	998	0	2	6	0	3	0	0	0	Alive or dead of other cause	Alive or dead due to cancer	69	Alive	3	0	1
1285190	1	2	1	2	2	1	2	1	Localized	3	1	0	20	0	2	24	0	3	0	0	0	Alive or dead of other cause	Alive or dead due to cancer	68	Alive	2	0	1
1285223	2	1	1	1	2	2	4	1	Localized	3	1	0	10	0	4	24	0	3	0	0	0	Alive or dead of other cause	Alive or dead due to cancer	64	Alive	1	0	1
1285315	2	1	2	2	2	7	3	1	Localized	1	1	0	20	0	1	2	0	3	0	0	0	Alive or dead of other cause	Alive or dead due to cancer	64	Alive	2	0	1
1285355	2	1	2	1	2	9	2	1	Regional	3	2	0	20	1	4	12	0	3	1	1	1	Alive or dead of other cause	Alive or dead due to cancer	67	Alive	2	1	1
1285462	1	1	2	2	2	7	2	1	Localized	2	1	0	20	0	1	10	0	3	0	0	0	Alive or dead of other cause	Alive or dead due to cancer	61	Alive	2	0	1
1285697	1	1	2	2	2	9	2	1	Localized	1	1	0	20	0	2	32	0	3	0	0	0	Alive or dead of other cause	Alive or dead due to cancer	68	Alive	2	0	1
1285703	1	1	2	2	2	4	2	1	Regional	3	1	0	20	0	4	21	0	3	0	0	0	Alive or dead of other cause	Alive or dead due to cancer	68	Alive	2	0	1
1285762	1	1	1	2	2	4	2	1	Localized	2	1	0	20	0	2	29	0	3	0	0	0	Alive or dead of other cause	Alive or dead due to cancer	68	Alive	2	0	1
1285896	1	3	1	2	2	7	2	1	Regional	3	1	0	20	0	2	6	0	3	0	0	1	Alive or dead of other cause	Alive or dead due to cancer	69	Alive	2	0	1
1285974	1	1	1	2	2	7	2	1	Localized	3	1	0	20	0	4	72	0	3	0	0	0	Alive or dead of other cause	Alive or dead due to cancer	52	Alive	2	0	1
1285989	1	3	1	2	2	1	2	1	Regional	2	3	0	20	0	1	24	4	3	0	0	1	Alive or dead of other cause	Alive or dead due to cancer	42	Alive	2	0	3
1286063	2	2	2	2	2	8	2	1	Localized	1	1	0	20	0	1	15	0	3	0	0	0	Alive or dead of other cause	Alive or dead due to cancer	67	Alive	2	0	1
[truncated: 98,775 more rows]
